# Supplementary material for: Timing the evolution of antioxidant enzymes in cyanobacteria
Source: Nat Commun. 2021 Aug 6;12:4742. doi: 10.1038/s41467-021-24396-y (PMC8346466; doi:10.1038/s41467-021-24396-y)
Supplement: Supplementary file 4 — Supplementary Data 1 [file 41467_2021_24396_MOESM4_ESM.xlsx]

## Sheet: Sheet1
Source	Habitat	Strain	NiSOD					NiSOD Maturation Protease					CuZnSOD					MnSOD/FeSOD
			# Hits	% Ident.	E Value	Length	Protein ID	# Hits	% Ident.	E Value	Length	Protein ID	# Hits	% Ident.	E Value	Alignment Length	Protein ID	# Hits	% Iden.	E Value	Alignment Length	Protein ID
Miller et al, 2005	Marine	Acaryochloris.sp.CCMEE5410	1	58.228	5.76e-70	158	WP_010478181.1	1	35.394	1.93e-11	85	WP_085945233.1	1	33.333	7.39e-14	147	WP_010477745.1	2	60	2.94e-81	200	WP_010469685.1
Miller et al, 2005	Marine	Acaryochloris.sp.MBIC11017	1	55.696	6.03e-65	158	WP_012161167.1	1	38.824	3.65e-14	85	WP_083776683.1	1	33.333	8.55e-14	147	WP_012165459.1	2	60	7.09e-82	200	WP_012164047.1
Sanchez-Baracaldo, 2015	Fresh	Anabaena.sp.90	n/a	n/a	n/a	n/a	n/a	0	0	n/a	n/a	n/a	n/a	n/a	n/a	n/a	n/a	1	84	2.92e-126	200	WP_015078569.1
PCC	Marine	Anabaena.sp.PCC7108	n/a	n/a	n/a	n/a	n/a	0	0	n/a	n/a	n/a	n/a	n/a	n/a	n/a	n/a	2	85.859	6.12e-128	198	WP_016952848.1
Sanchez-Baracaldo, 2015	Marine	Arthrospira.maxima.CS328	n/a	n/a	n/a	n/a	n/a	0	0	n/a	n/a	n/a	n/a	n/a	n/a	n/a	n/a	1	64	1.22e-94	200	WP_006615995.1
NCBI	Marine	Arthrospira.platensis.str.Paraca	n/a	n/a	n/a	n/a	n/a	0	0	n/a	n/a	n/a	n/a	n/a	n/a	n/a	n/a	n/a	n/a	n/a	n/a	n/a
Sanchez-Baracaldo, 2015	Marine	Arthrospira.sp.PCC8005	n/a	n/a	n/a	n/a	n/a	0	0	n/a	n/a	n/a	n/a	n/a	n/a	n/a	n/a	1	64	1.28e-94	200	WP_006615995.1
Sihvonen et al, 2007	Fresh	Calothrix.sp.3363	n/a	n/a	n/a	n/a	n/a	0	0	n/a	n/a	n/a	n/a	n/a	n/a	n/a	n/a	2	81.818	1.54e-123	198	WP_035153660.1
PCC	Terrestrial	Calothrix.sp.PCC7103	n/a	n/a	n/a	n/a	n/a	0	0	n/a	n/a	n/a	n/a	n/a	n/a	n/a	n/a	4	80.303	2.37e-121	198	WP_019492946.1
PCC	Fresh	Chamaesiphon.minutus.PCC6605	n/a	n/a	n/a	n/a	n/a	0	0	n/a	n/a	n/a	n/a	n/a	n/a	n/a	n/a	2	71.574	4.92e-105	197	WP_015162496.1
PCC	Terrestrial	Chlorogloeopsis.fritschii.PCC6912	n/a	n/a	n/a	n/a	n/a	0	0	n/a	n/a	n/a	2	38.857	8.07e-25	175	WP_016874561.1	4	84	3.54e-128	200	WP_016873389.1
CCALA	Geothermal Spring	Chroococcidiopsis.cubana.CCALA043	n/a	n/a	n/a	n/a	n/a	0	0	n/a	n/a	n/a	1	37.241	9.56e-19	145	WP_106168179.1	2	40.415	2.14e-46	193	WP_106170168.1
PCC	Terrestrial	Chroococcidiopsis.thermalis.PCC7203	n/a	n/a	n/a	n/a	n/a	0	0	n/a	n/a	n/a	1	35.404	4.42e-19	161	WP_015156789.1	3	39.683	3.79e-49	189	WP_041463374.1
ENA	Marine	Crocosphaera.watsonii.WH0003	1	62.264	6.13e-73	159	WP_007306654.1	1	31.25	2.9e-08	80	WP_007311760.1	n/a	n/a	n/a	n/a	n/a	3	40.594	2.84e-51	202	WP_007303530.1
ENA	Marine	Crocosphaera.watsonii.WH8501	1	62.264	6.07e-73	159	WP_007306654.1	1	31.25	2.87e-08	80	WP_007311760.1	n/a	n/a	n/a	n/a	n/a	1	40.594	2.82e-51	202	WP_007303530.1
PCC	Fresh	Cyanobacterium.aponinum.PCC10605	1	69.178	9.4e-73	146	WP_015220035.1	1	34.066	2.52e-13	91	WP_015220036.1	n/a	n/a	n/a	n/a	n/a	1	57.5	2.03e-83	200	WP_015219871.1
PCC	Fresh	Cyanobacterium.stanieri.PCC7202	n/a	n/a	n/a	n/a	n/a	0	0	n/a	n/a	n/a	n/a	n/a	n/a	n/a	n/a	1	61.5	1.14e-88	200	WP_015221550.1
PCC	Fresh	Cyanobium.gracile.PCC6307	n/a	n/a	n/a	n/a	n/a	0	0	n/a	n/a	n/a	n/a	n/a	n/a	n/a	n/a	2	64	3e-93	200	WP_015108916.1
NCBI	Fresh	Cyanobium.sp.CACIAM14	n/a	n/a	n/a	n/a	n/a	0	0	n/a	n/a	n/a	n/a	n/a	n/a	n/a	n/a	2	63.131	5.54e-92	198	WP_035829630.1
PCC	Marine	Cyanobium.sp.PCC7001	n/a	n/a	n/a	n/a	n/a	0	0	n/a	n/a	n/a	n/a	n/a	n/a	n/a	n/a	2	64	1.61e-93	200	WP_006909411.1
ENA	Marine	Cyanothece.sp.ATCC51142	n/a	n/a	n/a	n/a	n/a	0	0	n/a	n/a	n/a	n/a	n/a	n/a	n/a	n/a	1	59	6.3e-78	200	WP_009544423.1
ENA	Marine	Cyanothece.sp.ATCC51472	n/a	n/a	n/a	n/a	n/a	0	0	n/a	n/a	n/a	n/a	n/a	n/a	n/a	n/a	1	59	6.29e-78	200	WP_009544423.1
Mota et al, 2015	Marine	Cyanothece.sp.CCY0110	n/a	n/a	n/a	n/a	n/a	0	0	n/a	n/a	n/a	n/a	n/a	n/a	n/a	n/a	1	57.5	3.92e-85	200	WP_008274833.1
PCC	Fresh	Cyanothece.sp.PCC7424	n/a	n/a	n/a	n/a	n/a	0	0	n/a	n/a	n/a	n/a	n/a	n/a	n/a	n/a	2	60	8.44e-91	200	WP_015956466.1
PCC	Fresh	Cyanothece.sp.PCC7425	n/a	n/a	n/a	n/a	n/a	0	0	n/a	n/a	n/a	n/a	n/a	n/a	n/a	n/a	2	75.758	5.32e-113	198	WP_012627119.1
PCC	Fresh	Cyanothece.sp.PCC7822	n/a	n/a	n/a	n/a	n/a	0	0	n/a	n/a	n/a	n/a	n/a	n/a	n/a	n/a	2	61	1.54e-87	200	WP_013320358.1
PCC	Fresh	Cyanothece.sp.PCC8801	n/a	n/a	n/a	n/a	n/a	0	0	n/a	n/a	n/a	n/a	n/a	n/a	n/a	n/a	2	58	4.89e-85	200	WP_012593798.1
PCC	Fresh	Cyanothece.sp.PCC8802	n/a	n/a	n/a	n/a	n/a	0	0	n/a	n/a	n/a	n/a	n/a	n/a	n/a	n/a	2	58	4.93e-85	200	WP_012593798.1
Sanchez-Baracaldo, 2015	Fresh	Cylindrospermopsis.raciborskii.CS505	n/a	n/a	n/a	n/a	n/a	0	0	n/a	n/a	n/a	n/a	n/a	n/a	n/a	n/a	1	86.735	7.85e-130	196	WP_006277967.1
PCC	Terrestrial	Cylindrospermum.stagnale.PCC7417	n/a	n/a	n/a	n/a	n/a	0	0	n/a	n/a	n/a	n/a	n/a	n/a	n/a	n/a	2	88.5	3.1e-132	200	WP_015209340.1
PCC	Marine	Dactylococcopsis.salina.PCC8305	1	59.615	3.21e-66	156	WP_041235934.1	1	39.091	4.62e-20	110	WP_015228878.1	n/a	n/a	n/a	n/a	n/a	1	57	1.54e-81	200	WP_015230134.1
Mironov et al, 2016	Fresh	Desertifilum.sp.IPPASB1220	n/a	n/a	n/a	n/a	n/a	0	0	n/a	n/a	n/a	n/a	n/a	n/a	n/a	n/a	2	62.5	8.37e-93	200	WP_069969463.1
Sanchez-Baracaldo, 2015	Fresh	Fischerella.sp.JSC11	n/a	n/a	n/a	n/a	n/a	0	0	n/a	n/a	n/a	n/a	n/a	n/a	n/a	n/a	2	85.5	6.68e-130	200	WP_009460274.1
NCBI	Geothermal Spring	Fischerella.muscicola.CCMEE5323	n/a	n/a	n/a	n/a	n/a	0	0	n/a	n/a	n/a	1	37.671	3.36e-22	146	WP_016866252.1	3	85	2.59e-129	200	WP_016865190.1
Sanchez-Baracaldo, 2015	Fresh	Fischerella.sp.PCC9339	n/a	n/a	n/a	n/a	n/a	0	0	n/a	n/a	n/a	1	37.5	5.14e-22	144	WP_017309164.1	3	83.5	3.72e-127	200	WP_017309159.1
PCC	Other	Fischerella.sp.PCC9605	n/a	n/a	n/a	n/a	n/a	0	0	n/a	n/a	n/a	1	32.778	4.6e-21	180	WP_026735121.1	3	86	9.36e-131	200	WP_026731711.1
PCC	Other	Geitlerinema.sp.PCC7105	n/a	n/a	n/a	n/a	n/a	0	0	n/a	n/a	n/a	n/a	n/a	n/a	n/a	n/a	1	57.071	1.65e-76	198	WP_017659516.1
PCC	Fresh	Geminocystis.herdmanii.PCC6308	n/a	n/a	n/a	n/a	n/a	0	0	n/a	n/a	n/a	n/a	n/a	n/a	n/a	n/a	1	58.5	1.17e-84	200	WP_017294491.1
Saw et al, 2013	Terrestrial	Gloeobacter.kilauensis	n/a	n/a	n/a	n/a	n/a	0	0	n/a	n/a	n/a	2	100	4.27e-128	177	WP_023172368.1	1	55.172	4.61e-69	203	WP_023173845.1
PCC	Terrestrial	Gloeobacter.violaceus.PCC7421	n/a	n/a	n/a	n/a	n/a	0	0	n/a	n/a	n/a	2	36.41	1.26e-23	195	NP_924927.1	2	52.239	1.39e-67	201	NP_927273.1
PCC	Fresh	Gloeocapsa.sp.PCC7428	n/a	n/a	n/a	n/a	n/a	0	0	n/a	n/a	n/a	n/a	n/a	n/a	n/a	n/a	2	40	2.87e-48	195	WP_015188006.1
Sanchez-Baracaldo et al, 2017	Fresh	Gloeomargarita.lithophora	n/a	n/a	n/a	n/a	n/a	0	0	n/a	n/a	n/a	n/a	n/a	n/a	n/a	n/a	2	56	1.51e-73	200	WP_071453346.1
PCC	Marine	Halothece.sp.PCC7418	1	63.057	2.19e-71	157	WP_015226941.1	1	39.64	5.1e-15	111	WP_015227080.1	n/a	n/a	n/a	n/a	n/a	1	57.5	5.6e-84	200	WP_015226595.1
PCC	Fresh	Leptolyngbya.boryana.PCC6306	n/a	n/a	n/a	n/a	n/a	0	0	n/a	n/a	n/a	n/a	n/a	n/a	n/a	n/a	4	77.273	7.39e-115	198	WP_017289583.1
NCBI	Fresh	Leptolyngbya.sp.BC1307	1	58.228	7.36e-58	158	n/a	0	0	n/a	n/a	n/a	n/a	n/a	n/a	n/a	n/a	3	55.5	3.66e-72	200	n/a
PCC	Fresh	Leptolyngbya.sp.PCC6406	1	66.452	3.13e-70	155	WP_027268814.1	1	40.594	6.36e-15	101	WP_027268813.1	n/a	n/a	n/a	n/a	n/a	1	57.5	4.12e-82	200	WP_008315275.1
ATCC	Marine	Leptolyngbya.sp.PCC7375	1	66.879	2.16e-75	157	WP_006518321.1	0	0	n/a	n/a	n/a	n/a	n/a	n/a	n/a	n/a	2	60	1.18e-85	200	WP_006520113.1
PCC	Marine	Leptolyngbya.sp.PCC7376	1	70.714	2.47e-70	140	WP_015132759.1	0	0	n/a	n/a	n/a	1	30.178	2.61e-13	169	WP_015132395.1	n/a	n/a	n/a	n/a	n/a
Zhu et al, 2017	Marine	Limnothrix.rosea	n/a	n/a	n/a	n/a	n/a	0	0	n/a	n/a	n/a	1	31	3.9e-15	67	WP_075892981.1	1	58	4.29e-83	200	WP_075888907.1
NCBI	Marine	Lyngbya.aestuarii.BLJ	n/a	n/a	n/a	n/a	n/a	0	0	n/a	n/a	n/a	1	35.503	6.34e-17	169	WP_023065553.1	1	61.5	1.06e-82	200	WP_023067347.1
Jones et al, 2011	Marine	Lyngbya.majuscula.3L	1	61.783	5.68e-73	157	WP_008181886.1	1	39.796	5.42e-14	98	WP_071986846.1	1	37.584	3.48e-17	149	WP_008186362.1	n/a	n/a	n/a	n/a	n/a
ENA	Marine	Lyngbya.sp.PCC8106	n/a	n/a	n/a	n/a	n/a	0	0	n/a	n/a	n/a	1	41.509	6.27e-17	106	WP_009783320.1	1	61	1.8e-82	200	WP_009782666.1
PCC	Fresh	Mastigocladopsis.repens.PCC10914	n/a	n/a	n/a	n/a	n/a	0	0	n/a	n/a	n/a	1	37.222	3.8e-22	180	WP_017318368.1	2	60.5	9.12e-86	200	WP_017314806.1
Guida et al 2016 and Chacon et al 2006	Marine	Mastigocoleus.testarum	1	69.178	9.03e-71	146	WP_027842383.1	1	33.333	1.54e-15	108	WP_027842384.1	1	34.375	3.11e-26	192	WP_027844268.1	3	58.5	2.23e-84	200	WP_027846279.1
Hamana et al, 1983	Fresh	Microchaete.diplosiphon.NIES3275	n/a	n/a	n/a	n/a	n/a	0	0	n/a	n/a	n/a	n/a	n/a	n/a	n/a	n/a	2	86.869	8.32e-130	198	WP_045870760.1
PCC	Marine	Microcoleus.chthonoplastes.PCC7420	n/a	n/a	n/a	n/a	n/a	0	0	n/a	n/a	n/a	1	31.792	1.92e-21	173	WP_006099962.1	1	56.5	3.72e-84	200	WP_044211297.1
PCC	Terrestrial	Microcoleus.sp.PCC7113	n/a	n/a	n/a	n/a	n/a	0	0	n/a	n/a	n/a	n/a	n/a	n/a	n/a	n/a	2	60.606	8.25e-88	198	WP_015182740.1
Sanchez-Baracaldo, 2015	Fresh	Microcoleus.vaginatus.FGP2	n/a	n/a	n/a	n/a	n/a	0	0	n/a	n/a	n/a	n/a	n/a	n/a	n/a	n/a	2	69.5	1.37e-91	200	WP_006633997.1
Sanchez-Baracaldo, 2015	Fresh	Microcystis.aeruginosa.NIES843	n/a	n/a	n/a	n/a	n/a	0	0	n/a	n/a	n/a	n/a	n/a	n/a	n/a	n/a	2	62	1.3e-78	200	WP_012267735.1
Sanchez-Baracaldo, 2015	Fresh	Microcystis.aeruginosa.PCC9443	n/a	n/a	n/a	n/a	n/a	0	0	n/a	n/a	n/a	n/a	n/a	n/a	n/a	n/a	2	63	1.07e-78	200	WP_002765257.1
Sanchez-Baracaldo, 2015	Fresh	Microcystis.aeruginosa.PCC9806	n/a	n/a	n/a	n/a	n/a	0	0	n/a	n/a	n/a	n/a	n/a	n/a	n/a	n/a	2	62.5	1.79e-79	200	WP_002762409.1
Perkerson et al, 2011	Marine	Nodosilinea.nodulosa.PCC7104	1	66.242	8.8e-75	157	WP_026072252.1	1	42.045	2.03e-15	88	WP_040695764.1	n/a	n/a	n/a	n/a	n/a	1	57	3.01e-82	200	WP_017299421.1
Sanchez-Baracaldo, 2015	Marine	Nodularia.spumigena.CCY9414	n/a	n/a	n/a	n/a	n/a	0	0	n/a	n/a	n/a	n/a	n/a	n/a	n/a	n/a	2	89.5	4.07e-134	200	WP_006195978.1
Sanchez-Baracaldo, 2015	Fresh	Nostoc.azollae.0708	n/a	n/a	n/a	n/a	n/a	0	0	n/a	n/a	n/a	n/a	n/a	n/a	n/a	n/a	2	87.879	9.11e-132	198	WP_013192659.1
PCC	Terrestrial	Nostoc.punctiforme.PCC73102	n/a	n/a	n/a	n/a	n/a	0	0	n/a	n/a	n/a	n/a	n/a	n/a	n/a	n/a	3	86	3.93e-129	200	WP_012412690.1
PCC	Fresh	Nostoc.sp.PCC7107	n/a	n/a	n/a	n/a	n/a	0	0	n/a	n/a	n/a	1	32.24	1.92e-18	183	WP_015114498.1	2	88.5	3.1e-133	200	WP_015112374.1
Sanchez-Baracaldo, 2015	Fresh	Nostoc.sp.PCC7120	n/a	n/a	n/a	n/a	n/a	0	0	n/a	n/a	n/a	n/a	n/a	n/a	n/a	n/a	2	99.5	3.8e-148	200	WP_010997089.1
PCC	Fresh	Nostoc.sp.PCC7524	n/a	n/a	n/a	n/a	n/a	0	0	n/a	n/a	n/a	n/a	n/a	n/a	n/a	n/a	2	88.776	8.49e-133	196	WP_015137377.1
Algaebase	Marine	NPacTricho	1	60.51	4.56e-67	157	WP_046542136.1	1	31.25	4.97e-08	80	WP_046542137.1	n/a	n/a	n/a	n/a	n/a	n/a	n/a	n/a	n/a	n/a
Sanchez-Baracaldo, 2015	Fresh	Oscillatoria.acuminata.PCC6304	n/a	n/a	n/a	n/a	n/a	0	0	n/a	n/a	n/a	n/a	n/a	n/a	n/a	n/a	2	58	6.33e-89	200	WP_015151658.1
PCC	Terrestrial	Oscillatoria.nigro.viridis.PCC7112	n/a	n/a	n/a	n/a	n/a	0	0	n/a	n/a	n/a	n/a	n/a	n/a	n/a	n/a	2	68.75	2.48e-89	192	WP_015178829.1
Sanchez-Baracaldo, 2015	Fresh	Oscillatoria.sp.PCC10802	n/a	n/a	n/a	n/a	n/a	0	0	n/a	n/a	n/a	n/a	n/a	n/a	n/a	n/a	2	66.5	3.9e-98	200	WP_017721126.1
Sanchez-Baracaldo, 2015	Fresh	Oscillatoria.sp.PCC6506	n/a	n/a	n/a	n/a	n/a	0	0	n/a	n/a	n/a	n/a	n/a	n/a	n/a	n/a	2	73.5	9.66e-108	200	WP_007358280.1
Los, 2017	Marine	P.marinus.str.AS9601	1	68.79	5.41e-80	157	WP_011818912.1	1	36.364	1.03e-16	88	WP_011818913.1	n/a	n/a	n/a	n/a	n/a	n/a	n/a	n/a	n/a	n/a
Los, 2017	Marine	P.marinus.str.MIT9202	1	66.242	2.45e-76	157	WP_033829816.1	1	38.272	1.64e-14	81	WP_033829817.1	n/a	n/a	n/a	n/a	n/a	n/a	n/a	n/a	n/a	n/a
Los, 2017	Marine	P.marinus.str.MIT9211	1	74.522	1.38e-88	157	WP_012195893.1	1	41.667	6.85e-21	84	WP_012195894.1	n/a	n/a	n/a	n/a	n/a	n/a	n/a	n/a	n/a	n/a
Los, 2017	Marine	P.marinus.str.MIT9215	1	66.879	5.86e-78	157	WP_012008182.1	1	35.227	1.16e-13	88	WP_012008183.1	n/a	n/a	n/a	n/a	n/a	n/a	n/a	n/a	n/a	n/a
Los, 2017	Marine	P.marinus.str.MIT9301	1	67.516	4.33e-79	157	WP_011863409.1	1	36.364	7.1e-17	88	WP_011863410.1	n/a	n/a	n/a	n/a	n/a	n/a	n/a	n/a	n/a	n/a
Los, 2017	Marine	P.marinus.str.MIT9303	1	73.885	2.27e-88	157	WP_041374857.1	1	96.581	3.66e-81	117	WP_071817973.1	n/a	n/a	n/a	n/a	n/a	n/a	n/a	n/a	n/a	n/a
Los, 2017	Marine	P.marinus.str.MIT9312	1	68.153	1.19e-79	157	WP_011376936.1	1	38.636	3.54e-18	88	WP_011376937.1	n/a	n/a	n/a	n/a	n/a	n/a	n/a	n/a	n/a	n/a
Los, 2017	Marine	P.marinus.str.MIT9313	1	74.522	1.2e-88	157	WP_011129719.1	1	100	2.52e-85	118	WP_011129718.1	n/a	n/a	n/a	n/a	n/a	n/a	n/a	n/a	n/a	n/a
Los, 2017	Marine	P.marinus.str.MIT9515	1	65.605	8.29e-76	157	WP_011820759.1	0	0	n/a	n/a	n/a	n/a	n/a	n/a	n/a	n/a	n/a	n/a	n/a	n/a	n/a
Los, 2017	Marine	P.marinus.str.NATL1A	1	78.344	1.57e-92	157	WP_041700624.1	1	36.471	5.33e-15	85	WP_041700625.1	n/a	n/a	n/a	n/a	n/a	n/a	n/a	n/a	n/a	n/a
Los, 2017	Marine	P.marinus.str.NATL2A	1	77.07	1.04e-92	157	WP_041711032.1	1	35.294	2.92e-14	85	WP_011294950.1	n/a	n/a	n/a	n/a	n/a	n/a	n/a	n/a	n/a	n/a
Los, 2017	Marine	P.marinus.subsp.marinus.str.CCMP1375	1	76.433	7.49e-92	157	NP_875759.1	1	42.857	1.34e-22	84	NP_875760.1	n/a	n/a	n/a	n/a	n/a	n/a	n/a	n/a	n/a	n/a
Los, 2017	Marine	P.marinus.subsp.pastoris.str.CCMP1986	1	67.532	2.18e-78	154	WP_011132928.1	0	0	n/a	n/a	n/a	n/a	n/a	n/a	n/a	n/a	n/a	n/a	n/a	n/a	n/a
NCBI	Terrestrial	Phormidesmis.priestleyi.BC1401	n/a	n/a	n/a	n/a	n/a	0	0	n/a	n/a	n/a	n/a	n/a	n/a	n/a	n/a	2	74.242	3.92e-111	198	WP_068819000.1
Pancrace et al, 2017	Fresh	Planktothrix.paucivesiculata	n/a	n/a	n/a	n/a	n/a	0	0	n/a	n/a	n/a	n/a	n/a	n/a	n/a	n/a	1	67	5.85e-96	200	WP_083620264.1
Pancrace et al, 2017	Fresh	Planktothrix.rubescens	n/a	n/a	n/a	n/a	n/a	0	0	n/a	n/a	n/a	n/a	n/a	n/a	n/a	n/a	1	68	2.14e-97	200	WP_026787113.1
Pancrace et al, 2017	Fresh	Planktothrix.serta	n/a	n/a	n/a	n/a	n/a	0	0	n/a	n/a	n/a	1	36.145	3.8e-21	166	WP_083627089.1	1	65	9.28e-95	200	WP_083623063.1
PCC	Marine	Pleurocapsa.sp.PCC7319	1	62.42	1.5e-74	157	WP_019509501.1	1	37.383	8.99e-20	107	WP_019508770.1	n/a	n/a	n/a	n/a	n/a	2	60	6.79e-86	200	WP_019506748.1
PCC	Geothermal Spring	Pleurocapsa.sp.PCC7327	n/a	n/a	n/a	n/a	n/a	0	0	n/a	n/a	n/a	n/a	n/a	n/a	n/a	n/a	2	58.5	2.09e-86	200	WP_015143212.1
Donia et al, 2011	Marine	Prochloron.didemni.P2.Fiji	1	63.699	7.09e-67	146	WP_040939754.1	1	39.423	1.74e-13	104	WP_040936152.1	n/a	n/a	n/a	n/a	n/a	n/a	n/a	n/a	n/a	n/a
Donia et al, 2011	Marine	Prochloron.didemni.P3.Solomon	n/a	n/a	n/a	n/a	n/a	1	39.423	1.16e-13	104	WP_040936152.1	n/a	n/a	n/a	n/a	n/a	n/a	n/a	n/a	n/a	n/a
Donia et al, 2011	Marine	Prochloron.didemni.P4.Papua.New.Guinea	1	63.699	5.96e-67	146	WP_040939754.1	1	39.623	5.48e-14	106	WP_040939753.1	n/a	n/a	n/a	n/a	n/a	n/a	n/a	n/a	n/a	n/a
PCC	Fresh	Prochlorothrix.hollandica.PCC9006	n/a	n/a	n/a	n/a	n/a	0	0	n/a	n/a	n/a	n/a	n/a	n/a	n/a	n/a	1	56.5	4.09e-79	200	WP_016924093.1
PCC	Fresh	Pseudanabaena.biceps.PCC7429	n/a	n/a	n/a	n/a	n/a	0	0	n/a	n/a	n/a	1	35.882	4.92e-24	170	WP_009625043.1	1	66.667	4.89e-98	201	WP_009626858.1
ENA	Terrestrial	Pseudanabaena.sp.BC1403	n/a	n/a	n/a	n/a	n/a	0	0	n/a	n/a	n/a	1	37.297	2.79e-28	185	Ga0079977_1286	1	66.495	1.39e-94	194	Ga0079977_103136
PCC	Fresh	Pseudanabaena.sp.PCC6802	n/a	n/a	n/a	n/a	n/a	0	0	n/a	n/a	n/a	1	38.824	2.4e-30	170	WP_019498860.1	2	69.697	2.29e-94	198	WP_019501140.1
Sanchez-Baracaldo, 2015	Marine	Pseudanabaena.sp.PCC7367	n/a	n/a	n/a	n/a	n/a	0	0	n/a	n/a	n/a	1	38.286	9.57e-26	175	WP_015163683.1	2	56.545	1.85e-78	191	WP_015166022.1
Sanchez-Baracaldo, 2015	Fresh	Raphidiopsis.brookii.D9	n/a	n/a	n/a	n/a	n/a	0	0	n/a	n/a	n/a	n/a	n/a	n/a	n/a	n/a	1	86.735	5.43e-129	196	WP_009341752.1
Monteiro et al, 2010	Marine	Richelia.intracellularis.HH01	1	60.51	3.91e-73	157	WP_044304699.1	1	32	9.12e-12	100	WP_081606234.1	n/a	n/a	n/a	n/a	n/a	1	41.146	2.26e-46	192	WP_008235539.1
Monteiro et al, 2010	Marine	Richelia.intracellularis.HM01	1	60.51	6.66e-74	157	WP_044259357.1	1	28.75	4.84e-06	80	WP_008228681.1	n/a	n/a	n/a	n/a	n/a	1	40.415	6.22e-44	193	WP_008231076.1
NCBI	Marine	Rivularia.sp.PCC7116	1	67.516	6.78e-78	157	WP_044290923.1	1	36.028	3.79e-16	97	WP_015118786.1	n/a	n/a	n/a	n/a	n/a	2	58	3.14e-82	200	WP_015119650.1
PCC	Terrestrial	Scytonema.hofmannii.PCC7110	n/a	n/a	n/a	n/a	n/a	0	0	n/a	n/a	n/a	1	36.111	1.19e-21	144	WP_026134880.1	3	60	3.1e-86	200	WP_017743974.1
Das et al, 2015	Terrestrial	Scytonema.tolypothrichoides.VB61278	n/a	n/a	n/a	n/a	n/a	0	0	n/a	n/a	n/a	1	32.105	1.64e-23	190	WP_083554339.1	2	59	2.79e-85	200	WP_048870051.1
PCC	Geothermal Spring	Spirulina.subsalsa.PCC9445	n/a	n/a	n/a	n/a	n/a	0	0	n/a	n/a	n/a	n/a	n/a	n/a	n/a	n/a	1	60.5	3.92e-88	200	WP_017304553.1
PCC	Fresh	Stanieria.cyanosphaera.PCC7437	1	64.968	3.62e-75	157	WP_015192999.1	1	34.884	3.61e-11	86	WP_015192998.1	1	40.385	8.33e-29	156	WP_015191533.1	2	57.5	1.53e-82	200	WP_015195161.1
PCC	Fresh	Synechococcus.elongatus.PCC7942	n/a	n/a	n/a	n/a	n/a	0	0	n/a	n/a	n/a	n/a	n/a	n/a	n/a	n/a	1	57.812	3.01e-80	192	WP_039755809.1
ENA	Fresh	Synechococcus.sp.1G10	n/a	n/a	n/a	n/a	n/a	0	0	n/a	n/a	n/a	n/a	n/a	n/a	n/a	n/a	2	62.5	2.78e-92	200	WP_094554818.1
ENA	Fresh	Synechococcus.sp.8F6	n/a	n/a	n/a	n/a	n/a	0	0	n/a	n/a	n/a	n/a	n/a	n/a	n/a	n/a	1	62	1.83e-90	200	WP_094560166.1
Los, 2017	Marine	Synechococcus.sp.BL107	1	87.261	5.94e-102	157	WP_009789407.1	1	41.237	4.21e-18	97	WP_037988178.1	1	33.143	8.25e-14	175	WP_037988929.1	n/a	n/a	n/a	n/a	n/a
ENA	Fresh	Synechococcus.sp.BO8801	n/a	n/a	n/a	n/a	n/a	0	0	n/a	n/a	n/a	n/a	n/a	n/a	n/a	n/a	2	65	2.67e-85	200	WP_094585426.1
Los, 2017	Marine	Synechococcus.sp.CB0101	n/a	n/a	n/a	n/a	n/a	0	0	n/a	n/a	n/a	n/a	n/a	n/a	n/a	n/a	2	63.5	2.02e-91	200	WP_010310721.1
Los, 2017	Marine	Synechococcus.sp.CB0205	n/a	n/a	n/a	n/a	n/a	0	0	n/a	n/a	n/a	n/a	n/a	n/a	n/a	n/a	1	63	5.71e-90	200	WP_010315495.1
Los, 2017	Marine	Synechococcus.sp.CC9311	1	83.019	2.76e-94	159	WP_011618696.1	1	40	3.96e-19	85	WP_011618695.1	1	32.738	5.84e-13	168	WP_011619688.1	n/a	n/a	n/a	n/a	n/a
Los, 2017	Marine	Synechococcus.sp.CC9605	1	94.268	9.84e-106	157	WP_011363866.1	1	41.121	1.25e-15	107	WP_011363865.1	1	35.948	6.96e-18	153	WP_011364471.1	n/a	n/a	n/a	n/a	n/a
Los, 2017	Marine	Synechococcus.sp.CC9902	1	88.535	6e-96	157	WP_011360301.1	1	43.299	4.12e-19	97	WP_011360302.1	1	30.857	1.39e-12	175	WP_011359782.1	n/a	n/a	n/a	n/a	n/a
Allewalt et al, 2006	Geothermal Spring	Synechococcus.sp.JA23Bprimea213	n/a	n/a	n/a	n/a	n/a	0	0	n/a	n/a	n/a	n/a	n/a	n/a	n/a	n/a	1	69.634	2.26e-87	191	WP_011434074.1
Allewalt et al, 2006	Geothermal Spring	Synechococcus.sp.JA33Ab	n/a	n/a	n/a	n/a	n/a	0	0	n/a	n/a	n/a	n/a	n/a	n/a	n/a	n/a	1	70.681	8.95e-89	191	WP_011431628.1
ENA	Marine	Synechococcus.sp.KORDI100	1	85.35	2.27e-97	157	WP_038545732.1	1	43.617	1.89e-19	94	WP_038548653.1	1	34.694	8.47e-15	147	WP_038545063.1	n/a	n/a	n/a	n/a	n/a
ENA	Marine	Synechococcus.sp.KORDI52	1	95.541	1.4e-93	157	WP_038556019.1	1	42.056	1.16e-16	107	WP_038556021.1	1	33.333	8.94e-20	183	WP_038554537.1	n/a	n/a	n/a	n/a	n/a
ENA	Marine	Synechococcus.sp.KORDI49	1	81.529	3.68e-90	157	WP_043696156.1	1	48.913	3.39e-23	92	WP_043697551.1	n/a	n/a	n/a	n/a	n/a	n/a	n/a	n/a	n/a	n/a
Cabello-Yeves et al, 2017	Fresh	Synechococcus.sp.LL	n/a	n/a	n/a	n/a	n/a	0	0	n/a	n/a	n/a	n/a	n/a	n/a	n/a	n/a	3	63.5	1.16e-90	200	WP_094588416.1
ENA	Fresh	Synechococcus.sp.MW101C3	n/a	n/a	n/a	n/a	n/a	0	0	n/a	n/a	n/a	n/a	n/a	n/a	n/a	n/a	1	64	1.26e-84	200	WP_094512664.1
Badary et al, 2018	Marine	Synechococcus.sp.NKBG15041c	n/a	n/a	n/a	n/a	n/a	0	0	n/a	n/a	n/a	n/a	n/a	n/a	n/a	n/a	1	60.5	3.76e-86	200	WP_024544846.1
PCC	Fresh	Synechococcus.sp.PCC6312	n/a	n/a	n/a	n/a	n/a	0	0	4.35e-09	135	WP_015125212.1	n/a	n/a	n/a	n/a	n/a	2	77.778	2.17e-117	198	WP_015123545.1
PCC	Marine	Synechococcus.sp.PCC7002	n/a	n/a	n/a	n/a	n/a	0	0	n/a	n/a	n/a	n/a	n/a	n/a	n/a	n/a	1	57.5	8.71e-84	200	WP_012305877.1
Los, 2017	Marine	Synechococcus.sp.PCC7335	1	62.42	3.72e-76	157	WP_006455901.1	1	34.314	1.83e-15	102	WP_038015960.1	1	34.899	1.38e-14	149	WP_006457095.1	n/a	n/a	n/a	n/a	n/a
PCC	Marine	Synechococcus.sp.PCC7336	1	56.818	1.31e-46	132	WP_051039912.1	0	0	n/a	n/a	n/a	1	39.597	1.28e-17	149	WP_017325148.1	1	40	2.23e-44	205	WP_017328275.1
PCC	Fresh	Synechococcus.sp.PCC7502	n/a	n/a	n/a	n/a	n/a	0	0	n/a	n/a	n/a	n/a	n/a	n/a	n/a	n/a	1	65	3.13e-95	200	WP_015167047.1
Los, 2017	Fresh	Synechococcus.sp.RCC307	n/a	n/a	n/a	n/a	n/a	0	0	n/a	n/a	n/a	1	32.941	1.43e-14	170	WP_011934743.1	1	62.5	4.93e-91	200	WP_011936207.1
Los, 2017	Marine	Synechococcus.sp.RS9916	n/a	n/a	n/a	n/a	n/a	0	0	n/a	n/a	n/a	1	33.333	5.61e-16	180	WP_007097309.1	1	62	4.3e-91	200	WP_007098523.1
Los, 2017	Marine	Synechococcus.sp.RS9917	n/a	n/a	n/a	n/a	n/a	0	0	n/a	n/a	n/a	n/a	n/a	n/a	n/a	n/a	2	62.5	4.68e-91	200	WP_007100397.1
Los, 2017	Marine	Synechococcus.sp.WH5701	n/a	n/a	n/a	n/a	n/a	0	0	n/a	n/a	n/a	n/a	n/a	n/a	n/a	n/a	2	64.5	3.48e-94	200	WP_006171887.1
Los, 2017	Marine	Synechococcus.sp.WH7803	n/a	n/a	n/a	n/a	n/a	0	0	n/a	n/a	n/a	1	33.333	1.88e-13	174	WP_011932859.1	1	62	4.28e-90	200	WP_011933640.1
Los, 2017	Marine	Synechococcus.sp.WH7805	n/a	n/a	n/a	n/a	n/a	0	0	n/a	n/a	n/a	1	33.33	1.95e-13	174	WP_006041076.1	1	62	1.34e-90	200	WP_006041934.1
Los, 2017	Marine	Synechococcus.sp.WH8016	1	89.172	6.62e-98	157	WP_006854607.1	1	41.176	8.84e-18	85	WP_006854608.1	1	34.132	5.73e-13	167	WP_006853122.1	n/a	n/a	n/a	n/a	n/a
Los, 2017	Marine	Synechococcus.sp.WH8102	1	100	7.04e-116	157	WP_011128490.1	1	39.45	4.41e-19	109	WP_071820875.1	n/a	n/a	n/a	n/a	n/a	n/a	n/a	n/a	n/a	n/a
Los, 2017	Marine	Synechococcus.sp.WH8109	1	94.904	5.18e-101	157	WP_006851811.1	1	43.519	1.08e-17	108	WP_006850243.1	n/a	n/a	n/a	n/a	n/a	n/a	n/a	n/a	n/a	n/a
Burgsdorf et al, 2015	Marine	Synechococcus.spongiarum.142	1	41.892	6.24e-34	148	KKZ14917.1	0	0	n/a	n/a	n/a	n/a	n/a	n/a	n/a	n/a	n/a	n/a	n/a	n/a	n/a
Burgsdorf et al, 2015	Marine	Synechococcus.spongiarum.15L	1	41.667	3.08e-32	144	WP_046839473.1	0	0	n/a	n/a	n/a	1	41.333	4.45e-29	150	WP_046838806.1	n/a	n/a	n/a	n/a	n/a
Gao et al, 2014	Marine	Synechococcus.spongiarum.SH4	1	42.568	1.31e-34	148	WP_025781681.1	0	0	n/a	n/a	n/a	n/a	n/a	n/a	n/a	n/a	n/a	n/a	n/a	n/a	n/a
Burgsdorf et al, 2015	Marine	Synechococcus.spongiarum.SP3	1	41.216	2.21e-31	148	WP_046840990.1	0	0	n/a	n/a	n/a	1	43.503	1.77e-34	177	WP_046842044.1	n/a	n/a	n/a	n/a	n/a
PCC	Fresh	Synechocystis.sp.PCC6803	n/a	n/a	n/a	n/a	n/a	0	0	n/a	n/a	n/a	n/a	n/a	n/a	n/a	n/a	1	60	1.41e-86	200	WP_010872652.1
Sanchez-Baracaldo, 2015	Fresh	Synechocystis.sp.PCC7509	n/a	n/a	n/a	n/a	n/a	0	0	n/a	n/a	n/a	n/a	n/a	n/a	n/a	n/a	1	41.026	3.16e-50	195	WP_009634185.1
Sanchez-Baracaldo, 2015	Fresh	Thermosynechococcus.elongatus.BP1	n/a	n/a	n/a	n/a	n/a	0	0	7.85e-06	135	NP_681195.1	n/a	n/a	n/a	n/a	n/a	2	72.5	2.79e-109	200	NP_682309.1
PCC	Fresh	Tolypothrix.sp.PCC7601	n/a	n/a	n/a	n/a	n/a	0	0	n/a	n/a	n/a	n/a	n/a	n/a	n/a	n/a	2	86.869	8.3e-130	198	WP_045870760.1
Prufert-Bebout et al, 1993	Marine	Trichodesmium.erythraeum.IMS101	1	61.783	2.87e-67	157	WP_044137173.1	1	38.824	5.55e-12	85	WP_011610684.1	n/a	n/a	n/a	n/a	n/a	1	37.864	5.67e-42	206	WP_011613835.1
Tripp et al, 2010	Marine	UCYNA	1	55.063	5.61e-64	158	WP_012954375.1	1	42.308	9.02e-16	104	WP_012954376.1	n/a	n/a	n/a	n/a	n/a	n/a	n/a	n/a	n/a	n/a
Bombar et al, 2014	Marine	UCYNA2	1	55.696	1.75e-64	158	KFF41699.1	1	39.13	2.61e-15	92	KFF41698.1	n/a	n/a	n/a	n/a	n/a	n/a	n/a	n/a	n/a	n/a
PCC	Marine	Xenococcus.sp.PCC7305	1	61.146	1.99e-71	157	WP_006510700.1	1	33.019	1.33e-10	106	WP_006510314.1	1	35.912	1.78e-17	181	WP_006511912.1	1	60	1.48e-85	200	WP_006512579.1
