# Supplementary material for: Timing the evolution of antioxidant enzymes in cyanobacteria
Source: Nat Commun. 2021 Aug 6;12:4742. doi: 10.1038/s41467-021-24396-y (PMC8346466; doi:10.1038/s41467-021-24396-y)
Supplement: Supplementary file 5 — Supplementary Data 2 [file 41467_2021_24396_MOESM5_ESM.xlsx]

## Sheet: Fe-and Mn-utilising SODs
Strain Name	NCBI Accession
_Actinopolyspora_iraqiensis	WP_026453609.1
_Bacillus_clarkii	WP_078597178.1
_Bacillus_selenitireducens	WP_013173244.1
_Bacillus_sp._KCTC_13219	WP_066163841.1
_Brevibacterium_flavum	WP_003862560.1
_Brevibacterium_frigoritolerans	WP_034308436.1
_Caedibacter_varicaedens	WP_062140039.1
_Clostridium_aerotolerans	WP_026891912.1
_Clostridium_amygdalinum	WP_097002566.1
_Clostridium_celerecrescens	WP_038281382.1
_Clostridium_cellobioparum	WP_027627978.1
_Clostridium_cellulolyticum	WP_015924238.1
_Clostridium_cellulosi	WP_034835622.1
_Clostridium_citroniae	WP_007860582.1
_Clostridium_dakarense	WP_052356806.1
_Clostridium_fimetarium	WP_092455434.1
_Clostridium_hungatei	WP_080065408.1
_Clostridium_indolis	WP_024291949.1
_Clostridium_innocuum	WP_002607394.1
_Clostridium_josui	WP_024834641.1
_Clostridium_methoxybenzovorans	WP_024291949.1
_Clostridium_methylpentosum	WP_040437291.1
_Clostridium_papyrosolvens	WP_004622281.1
_Clostridium_paradoxum	WP_066068567.1
_Clostridium_polysaccharolyticum	WP_092477616.1
_Clostridium_populeti	WP_092558746.1
_Clostridium_saccharolyticum	WP_013274360.1
_Clostridium_sphenoides	WP_100043611.1
_Clostridium_sporosphaeroides	WP_020072108.1
_Clostridium_stercorarium	WP_015358737.1
_Clostridium_straminisolvens	WP_038288457.1
_Clostridium_termitidis	WP_004625796.1
_Clostridium_thermoalcaliphilum	WP_079410053.1
_Clostridium_ultunense	WP_025640407.1
_Clostridium_viride	WP_035139666.1
_Desulfotomaculum_guttoideum	WP_092240487.1
_Enterobacter_lignolyticus	WP_013368292.1
_Eubacterium_combesii	WP_024932638.1
_Eubacterium_yurii	WP_005367575.1
_Flexibacter_sp._ATCC_35103	WP_083691983.1
_Flexibacter_sp._ATCC_35208	WP_083724454.1
_Haemophilus_ducreyi	WP_010944351.1
_Haemophilus_felis	WP_078240226.1
_Haemophilus_parasuis	WP_005714158.1
_Hallella_seregens	WP_005846470.1
_Kitasatospora_papulosa	WP_014156266.1
_Mannheimia_succiniciproducens	WP_011199571.1
_Oscillatoria_sp._PCC_6506	WP_007356913.1
_Polyangium_brachysporum	WP_047194460.1
_Propionibacterium_humerusii	WP_036958440.1
_Propionibacterium_namnetense	WP_002549923.1
_Pseudomonas_cissicola	WP_003486056.1
_Pseudomonas_geniculata	WP_005410310.1
_Pseudomonas_mesoacidophila	WP_017333980.1
_Scytonema_hofmanni_UTEX_B_1581	WP_029637242.1
Abiotrophia_defectiva	WP_035363867.1
Abiotrophia_sp._HMSC24B09	WP_035363867.1
Acaricomes_phytoseiuli	WP_018135207.1
Acaryochloris.sp.CCMEE5410	WP_010469685.1
Acaryochloris.sp.CCMEE5410	WP_010475983.1
Acaryochloris.sp.MBIC11017	WP_012164047.1
Acaryochloris.sp.MBIC11017	WP_041659827.1
Acaryochloris_marina	WP_041659827.1
Acaryochloris_sp._CCMEE_5410	WP_010475983.1
Acetanaerobacterium_elongatum	WP_092638296.1
Acetoanaerobium_noterae	WP_079588676.1
Acetoanaerobium_sticklandii	WP_013362160.1
Acetobacter_aceti	WP_010667769.1
Acetobacter_cerevisiae	WP_043550728.1
Acetobacter_cibinongensis	WP_048839476.1
Acetobacter_fabarum	WP_086647104.1
Acetobacter_ghanensis	WP_059024197.1
Acetobacter_indonesiensis	WP_048844989.1
Acetobacter_malorum	WP_043550728.1
Acetobacter_nitrogenifigens	WP_026397538.1
Acetobacter_orientalis	WP_048840168.1
Acetobacter_orleanensis	WP_048836850.1
Acetobacter_papayae	WP_025860543.1
Acetobacter_pasteurianus	WP_003629595.1
Acetobacter_persici	WP_025826803.1
Acetobacter_pomorum	WP_035350597.1
Acetobacter_senegalensis	WP_006559003.1
Acetobacter_sp._DmW_043	WP_086554918.1
Acetobacter_sp._DsW_059	WP_086554918.1
Acetobacter_sp._DsW_47	WP_048838734.1
Acetobacter_sp._DsW_54	WP_086647104.1
Acetobacter_sp._SLV-7	WP_063354301.1
Acetobacter_syzygii	WP_048852820.1
Acetobacter_tropicalis	WP_006559003.1
Acetobacteraceae_bacterium_AT-5844	WP_007439464.1
Acetonema_longum	WP_004092147.1
Acholeplasma_axanthum	WP_026390267.1
Acholeplasma_brassicae	WP_030004470.1
Acholeplasma_equifetale	WP_026400035.1
Acholeplasma_granularum	WP_025725170.1
Acholeplasma_hippikon	WP_035368102.1
Acholeplasma_laidlawii	WP_012242255.1
Acholeplasma_modicum	WP_026391907.1
Acholeplasma_oculi	WP_045749648.1
Acholeplasma_palmae	WP_026660613.1
Achromobacter_arsenitoxydans	WP_008166719.1
Achromobacter_denitrificans	WP_059272597.1
Achromobacter_insolitus	WP_042795181.1
Achromobacter_insuavis	WP_035360980.1
Achromobacter_marplatensis	WP_088590721.1
Achromobacter_piechaudii	WP_039883630.1
Achromobacter_ruhlandii	WP_054414967.1
Achromobacter_sp._2789STDY5608606	WP_049053699.1
Achromobacter_sp._2789STDY5608607	WP_054500647.1
Achromobacter_sp._2789STDY5608608	WP_054414967.1
Achromobacter_sp._2789STDY5608609	WP_020926283.1
Achromobacter_sp._2789STDY5608611	WP_049053699.1
Achromobacter_sp._2789STDY5608612	WP_049053699.1
Achromobacter_sp._2789STDY5608614	WP_054414967.1
Achromobacter_sp._2789STDY5608615	WP_054474689.1
Achromobacter_sp._2789STDY5608616	WP_049053699.1
Achromobacter_sp._2789STDY5608617	WP_054414967.1
Achromobacter_sp._2789STDY5608618	WP_006385863.1
Achromobacter_sp._2789STDY5608619	WP_006385863.1
Achromobacter_sp._2789STDY5608620	WP_049053699.1
Achromobacter_sp._2789STDY5608621	WP_054487775.1
Achromobacter_sp._2789STDY5608622	WP_049053699.1
Achromobacter_sp._2789STDY5608623	WP_054484961.1
Achromobacter_sp._2789STDY5608624	WP_049053699.1
Achromobacter_sp._2789STDY5608625	WP_054451995.1
Achromobacter_sp._2789STDY5608628	WP_054429000.1
Achromobacter_sp._2789STDY5608629	WP_049053699.1
Achromobacter_sp._2789STDY5608630	WP_049053699.1
Achromobacter_sp._2789STDY5608632	WP_049053699.1
Achromobacter_sp._2789STDY5608633	WP_054429000.1
Achromobacter_sp._2789STDY5608636	WP_043209393.1
Achromobacter_sp._2789STDY5663426	WP_020926283.1
Achromobacter_sp._2789STDY5663429	WP_049053699.1
Achromobacter_sp._2789STDY5663443	WP_054505361.1
Achromobacter_sp._2789STDY5663447	WP_049053699.1
Achromobacter_sp._AR476-2	WP_042795181.1
Achromobacter_sp._ATCC13047	WP_003861999.1
Achromobacter_sp._ATCC31444	WP_054423195.1
Achromobacter_sp._ATCC35328	WP_000122641.1
Achromobacter_sp._ATCC8750	WP_042480067.1
Achromobacter_sp._DH1f	WP_025139387.1
Achromobacter_sp._HMSC056C09	WP_049053699.1
Achromobacter_sp._HMSC057D05	WP_054505361.1
Achromobacter_sp._HMSC070F04	WP_049053699.1
Achromobacter_sp._HMSC15D03	WP_049053699.1
Achromobacter_sp._HMSC18C08	WP_049053699.1
Achromobacter_sp._HZ28	WP_088596923.1
Achromobacter_sp._HZ34	WP_088596923.1
Achromobacter_sp._KCJK1724	WP_063959978.1
Achromobacter_sp._KCJK1731	WP_063959978.1
Achromobacter_sp._LC458	WP_046805105.1
Achromobacter_sp._MFA1_R4	WP_076516829.1
Achromobacter_sp._NFACC18-2	WP_092581053.1
Achromobacter_sp._Root170	WP_056325231.1
Achromobacter_sp._Root565	WP_056559067.1
Achromobacter_sp._Root83	WP_057285275.1
Achromobacter_sp._RTa	WP_043546317.1
Achromobacter_spanius	WP_050448096.1
Achromobacter_xylosoxidans	WP_013396236.1
Acidibacillus_ferrooxidans	WP_067716675.1
Acidiferrobacter_thiooxydans	WP_065971714.1
Acidihalobacter_ferrooxidans	WP_076835767.1
Acidihalobacter_prosperus	WP_038092852.1
Acidiphilium_angustum	WP_029311071.1
Acidiphilium_cryptum	WP_011942055.1
Acidiphilium_multivorum	WP_007424792.1
Acidiphilium_rubrum	WP_029311071.1
Acidiphilium_sp._JA12-A1	WP_007424792.1
Acidiphilium_sp._PM	WP_007424792.1
Acidipropionibacterium_acidipropionici	WP_015071201.1
Acidipropionibacterium_jensenii	WP_028702581.1
Acidipropionibacterium_thoenii	WP_027587887.1
Acidisphaera_rubrifaciens	WP_048859646.1
Acidithiobacillus_albertensis	WP_075322685.1
Acidithiobacillus_caldus	WP_004871436.1
Acidithiobacillus_ferrivorans	WP_014028841.1
Acidithiobacillus_ferrooxidans	WP_009566995.1
Acidithiobacillus_thiooxidans	WP_010639155.1
Acidobacteria_bacterium_KBS_146	WP_026388352.1
Acidobacteriaceae_bacterium_KBS_83	WP_020707611.1
Acidobacteriaceae_bacterium_KBS_89	WP_026336694.1
Acidobacteriaceae_bacterium_KBS_96	WP_020717272.1
Acidobacteriaceae_bacterium_TAA166	WP_022843685.1
Acidobacteriaceae_bacterium_URHE0068	WP_026446377.1
Acidobacterium_ailaaui	WP_026442582.1
Acidobacterium_capsulatum	WP_015897366.1
Acidocella_aminolytica	WP_048877810.1
Acidocella_facilis	WP_026438776.1
Acidocella_sp._MX-AZ02	WP_008493102.1
Acidomonas_methanolica	WP_042062044.1
Acidovorax_avenae	WP_013594953.1
Acidovorax_caeni	WP_054255969.1
Acidovorax_cattleyae	WP_092834752.1
Acidovorax_citrulli	WP_011795757.1
Acidovorax_delafieldii	WP_005797814.1
Acidovorax_ebreus	WP_015913125.1
Acidovorax_konjaci	WP_092950209.1
Acidovorax_oryzae	WP_026431807.1
Acidovorax_radicis	WP_010458819.1
Acidovorax_soli	WP_026436506.1
Acidovorax_sp._121606	WP_054067695.1
Acidovorax_sp._12322-1	WP_054067695.1
Acidovorax_sp._202149	WP_054067695.1
Acidovorax_sp._56	WP_099658608.1
Acidovorax_sp._59	WP_056062412.1
Acidovorax_sp._62	WP_099741051.1
Acidovorax_sp._69	WP_100410315.1
Acidovorax_sp._CCH12-A4	WP_066690166.1
Acidovorax_sp._CF316	WP_007858860.1
Acidovorax_sp._GW101-3H11	WP_063460435.1
Acidovorax_sp._JHL-3	WP_024815201.1
Acidovorax_sp._JHL-9	WP_026436506.1
Acidovorax_sp._KKS102	WP_015014240.1
Acidovorax_sp._KNDSW-TSA6	WP_094291054.1
Acidovorax_sp._Leaf160	WP_056663489.1
Acidovorax_sp._Leaf191	WP_056419947.1
Acidovorax_sp._Leaf76	WP_056419947.1
Acidovorax_sp._Leaf78	WP_056165540.1
Acidovorax_sp._Leaf84	WP_056419947.1
Acidovorax_sp._MR-S7	WP_020230664.1
Acidovorax_sp._NA2	WP_086912323.1
Acidovorax_sp._NA3	WP_086912323.1
Acidovorax_sp._P3	WP_067512782.1
Acidovorax_sp._P4	WP_086927181.1
Acidovorax_sp._RAC01	WP_069105753.1
Acidovorax_sp._Root217	WP_057203205.1
Acidovorax_sp._Root219	WP_057267800.1
Acidovorax_sp._Root267	WP_010458819.1
Acidovorax_sp._Root275	WP_010458819.1
Acidovorax_sp._Root402	WP_056062412.1
Acidovorax_sp._Root568	WP_056062412.1
Acidovorax_sp._Root70	WP_056644841.1
Acidovorax_sp._SD340	WP_055396048.1
Acidovorax_sp._T1	WP_087745673.1
Acidovorax_sp._T1m	WP_087745673.1
Acidovorax_valerianellae	WP_092739445.1
Acidovorax_wautersii	WP_092936772.1
Acinetobacter_albensis	WP_092717841.1
Acinetobacter_apis	WP_088822657.1
Acinetobacter_baumannii	WP_000208082.1
Acinetobacter_baylyi	WP_004927507.1
Acinetobacter_beijerinckii	WP_005053619.1
Acinetobacter_bereziniae	WP_046759814.1
Acinetobacter_bohemicus	WP_004651484.1
Acinetobacter_boissieri	WP_092747059.1
Acinetobacter_bouvetii	WP_005008780.1
Acinetobacter_brisouii	WP_004903735.1
Acinetobacter_calcoaceticus	WP_003650584.1
Acinetobacter_celticus	WP_068887669.1
Acinetobacter_defluvii	WP_065995241.1
Acinetobacter_dijkshoorniae	WP_016145941.1
Acinetobacter_equi	WP_054582178.1
Acinetobacter_gandensis	WP_067766299.1
Acinetobacter_genomosp._13BJ	WP_043971857.1
Acinetobacter_genomosp._33YU	WP_004700390.1
Acinetobacter_gerneri	WP_004863946.1
Acinetobacter_guillouiae	WP_004720930.1
Acinetobacter_gyllenbergii	WP_016540530.1
Acinetobacter_haemolyticus	WP_004638475.1
Acinetobacter_harbinensis	WP_039621742.1
Acinetobacter_idrijaensis	WP_044113029.1
Acinetobacter_indicus	WP_005176500.1
Acinetobacter_johnsonii	WP_005400488.1
Acinetobacter_junii	WP_039908367.1
Acinetobacter_kookii	WP_092819991.1
Acinetobacter_kyonggiensis	WP_004651484.1
Acinetobacter_lactucae	WP_016145941.1
Acinetobacter_larvae	WP_067554613.1
Acinetobacter_lwoffii	WP_004278938.1
Acinetobacter_marinus	WP_092618419.1
Acinetobacter_nectaris	WP_023272034.1
Acinetobacter_nosocomialis	WP_000208083.1
Acinetobacter_oleivorans	WP_003650584.1
Acinetobacter_parvus	WP_004676923.1
Acinetobacter_pittii	WP_000208083.1
Acinetobacter_populi	WP_087620772.1
Acinetobacter_pragensis	WP_067669133.1
Acinetobacter_proteolyticus	WP_070075628.1
Acinetobacter_puyangensis	WP_097078196.1
Acinetobacter_qingfengensis	WP_070068800.1
Acinetobacter_radioresistens	WP_005015109.1
Acinetobacter_rudis	WP_016656957.1
Acinetobacter_schindleri	WP_004893936.1
Acinetobacter_seifertii	WP_004700390.1
Acinetobacter_soli	WP_004936078.1
Acinetobacter_sp._1130196	WP_000208083.1
Acinetobacter_sp._1179249	WP_032010246.1
Acinetobacter_sp._1239920	WP_005015109.1
Acinetobacter_sp._1245249	WP_000208083.1
Acinetobacter_sp._1245593	WP_000208083.1
Acinetobacter_sp._1264765	WP_000208083.1
Acinetobacter_sp._1281984	WP_000208083.1
Acinetobacter_sp._1289694	WP_000208083.1
Acinetobacter_sp._1294243	WP_000208083.1
Acinetobacter_sp._1294596	WP_005015109.1
Acinetobacter_sp._1295259	WP_000208083.1
Acinetobacter_sp._1396970	WP_000208083.1
Acinetobacter_sp._1424608	WP_000208083.1
Acinetobacter_sp._1461402	WP_005015109.1
Acinetobacter_sp._1475718	WP_000208083.1
Acinetobacter_sp._1542444	WP_000208083.1
Acinetobacter_sp._1564232	WP_000208083.1
Acinetobacter_sp._1566109	WP_000208083.1
Acinetobacter_sp._1578804	WP_000208083.1
Acinetobacter_sp._1592897	WP_000208083.1
Acinetobacter_sp._216872	WP_000208083.1
Acinetobacter_sp._21871	WP_000208083.1
Acinetobacter_sp._225588	WP_000208083.1
Acinetobacter_sp._230853	WP_034674692.1
Acinetobacter_sp._243_ASPC	WP_048766582.1
Acinetobacter_sp._259052	WP_000208083.1
Acinetobacter_sp._25977_1	WP_000208083.1
Acinetobacter_sp._25977_10	WP_000208083.1
Acinetobacter_sp._25977_2	WP_000208083.1
Acinetobacter_sp._25977_3	WP_000208083.1
Acinetobacter_sp._25977_4	WP_000208083.1
Acinetobacter_sp._25977_6	WP_000208083.1
Acinetobacter_sp._25977_7	WP_000208083.1
Acinetobacter_sp._25977_8	WP_000208083.1
Acinetobacter_sp._263903-1	WP_005015109.1
Acinetobacter_sp._263903-2	WP_000208083.1
Acinetobacter_sp._272263	WP_005015109.1
Acinetobacter_sp._478810	WP_000208083.1
Acinetobacter_sp._479375	WP_004997069.1
Acinetobacter_sp._51m	WP_085064148.1
Acinetobacter_sp._528	WP_000208083.1
Acinetobacter_sp._694762	WP_000208083.1
Acinetobacter_sp._723929	WP_000208083.1
Acinetobacter_sp._72431	WP_000208083.1
Acinetobacter_sp._742879	WP_000208083.1
Acinetobacter_sp._766875	WP_000208082.1
Acinetobacter_sp._796380-1375	WP_000208083.1
Acinetobacter_sp._809848	WP_000208083.1
Acinetobacter_sp._826659	WP_000208083.1
Acinetobacter_sp._869535	WP_005015109.1
Acinetobacter_sp._883425	WP_000208083.1
Acinetobacter_sp._88816	WP_000208083.1
Acinetobacter_sp._907131	WP_000208083.1
Acinetobacter_sp._983759	WP_005015109.1
Acinetobacter_sp._A47	WP_038342364.1
Acinetobacter_sp._ADP1	WP_004927507.1
Acinetobacter_sp._AG1	WP_004670542.1
Acinetobacter_sp._Ag2	WP_046759814.1
Acinetobacter_sp._ANC_3789	WP_004753360.1
Acinetobacter_sp._ANC_3813	WP_005008780.1
Acinetobacter_sp._ANC_3832	WP_086190745.1
Acinetobacter_sp._ANC_3862	WP_004670542.1
Acinetobacter_sp._ANC_3880	WP_005202480.1
Acinetobacter_sp._ANC_3903	WP_086175333.1
Acinetobacter_sp._ANC_3929	WP_005145456.1
Acinetobacter_sp._ANC_4105	WP_005183732.1
Acinetobacter_sp._ANC_4169	WP_086175333.1
Acinetobacter_sp._ANC_4204	WP_086207999.1
Acinetobacter_sp._ANC_4218	WP_086195136.1
Acinetobacter_sp._ANC_4470	WP_086186579.1
Acinetobacter_sp._ANC_4558	WP_086182367.1
Acinetobacter_sp._ANC_4648	WP_086205571.1
Acinetobacter_sp._ANC_4654	WP_004651484.1
Acinetobacter_sp._ANC_4655	WP_086192837.1
Acinetobacter_sp._ANC_4945	WP_078190250.1
Acinetobacter_sp._ANC_4973	WP_004651484.1
Acinetobacter_sp._ANC_4999	WP_086203481.1
Acinetobacter_sp._ANC_5044	WP_005097397.1
Acinetobacter_sp._ANC_5054	WP_086177612.1
Acinetobacter_sp._ANC_5318	WP_074383280.1
Acinetobacter_sp._ANC_5324	WP_100328992.1
Acinetobacter_sp._ANC_5347	WP_005097397.1
Acinetobacter_sp._ANC_5600	WP_078192384.1
Acinetobacter_sp._AR2-3	WP_005097397.1
Acinetobacter_sp._ATCC_27244	WP_008940951.1
Acinetobacter_sp._BMW17	WP_062033934.1
Acinetobacter_sp._BS1	WP_000208083.1
Acinetobacter_sp._C15	WP_048766582.1
Acinetobacter_sp._CIP_101934	WP_005221437.1
Acinetobacter_sp._CIP_101966	WP_005103557.1
Acinetobacter_sp._CIP_102082	WP_004676923.1
Acinetobacter_sp._CIP_102129	WP_004761574.1
Acinetobacter_sp._CIP_102136	WP_005103557.1
Acinetobacter_sp._CIP_102143	WP_004676923.1
Acinetobacter_sp._CIP_102159	WP_004676923.1
Acinetobacter_sp._CIP_102529	WP_004676923.1
Acinetobacter_sp._CIP_102637	WP_004761574.1
Acinetobacter_sp._CIP_110321	WP_016163082.1
Acinetobacter_sp._CIP_51.11	WP_005247376.1
Acinetobacter_sp._CIP_53.82	WP_005176500.1
Acinetobacter_sp._CIP_56.2	WP_004808462.1
Acinetobacter_sp._CIP_64.2	WP_005243196.1
Acinetobacter_sp._CIP_64.7	WP_005265739.1
Acinetobacter_sp._CIP_70.18	WP_005202480.1
Acinetobacter_sp._CIP_A162	WP_004645525.1
Acinetobacter_sp._CIP-A165	WP_004670547.1
Acinetobacter_sp._COS3	WP_004878536.1
Acinetobacter_sp._DSM_11652	WP_092765960.1
Acinetobacter_sp._ETR1	WP_034617403.1
Acinetobacter_sp._FDAARGOS_131	WP_000208083.1
Acinetobacter_sp._GG2	WP_004700390.1
Acinetobacter_sp._HA	WP_005221437.1
Acinetobacter_sp._HR7	WP_034586905.1
Acinetobacter_sp._LCT-H3	WP_004810573.1
Acinetobacter_sp._Leaf130	WP_003650584.1
Acinetobacter_sp._LMB-5	WP_000208083.1
Acinetobacter_sp._LoGeW2-3	WP_004893936.1
Acinetobacter_sp._LW15	WP_010117639.1
Acinetobacter_sp._MDS7A	WP_026438261.1
Acinetobacter_sp._MF4640	WP_078388625.1
Acinetobacter_sp._MF4642	WP_078425366.1
Acinetobacter_sp._MN12	WP_005202480.1
Acinetobacter_sp._NBRC_100985	WP_007479299.1
Acinetobacter_sp._NBRC_110496	WP_043971857.1
Acinetobacter_sp._NCu2D-2	WP_067731664.1
Acinetobacter_sp._neg1	WP_047428995.1
Acinetobacter_sp._NIPH_1847	WP_005231549.1
Acinetobacter_sp._NIPH_1859	WP_005272127.1
Acinetobacter_sp._NIPH_1867	WP_005213481.1
Acinetobacter_sp._NIPH_2036	WP_016651803.1
Acinetobacter_sp._NIPH_2100	WP_005295709.1
Acinetobacter_sp._NIPH_2168	WP_005258750.1
Acinetobacter_sp._NIPH_2171	WP_005236365.1
Acinetobacter_sp._NIPH_236	WP_004661260.1
Acinetobacter_sp._NIPH_284	WP_005161104.1
Acinetobacter_sp._NIPH_298	WP_005197443.1
Acinetobacter_sp._NIPH_3623	WP_005287827.1
Acinetobacter_sp._NIPH_542	WP_003650584.1
Acinetobacter_sp._NIPH_713	WP_005097397.1
Acinetobacter_sp._NIPH_758	WP_004773634.1
Acinetobacter_sp._NIPH_809	WP_004652712.1
Acinetobacter_sp._NIPH_817	WP_003650584.1
Acinetobacter_sp._NIPH_899	WP_004784113.1
Acinetobacter_sp._NRRL_B-65365	WP_062847210.1
Acinetobacter_sp._OIFC021	WP_000208082.1
Acinetobacter_sp._P8-3-8	WP_010117639.1
Acinetobacter_sp._Root1280	WP_056510760.1
Acinetobacter_sp._SFA	WP_064095524.1
Acinetobacter_sp._SFB	WP_067867875.1
Acinetobacter_sp._SFC	WP_067724208.1
Acinetobacter_sp._SFD	WP_064095524.1
Acinetobacter_sp._TG19627	WP_005202480.1
Acinetobacter_sp._TG2027	WP_000208083.1
Acinetobacter_sp._TG27347	WP_000208083.1
Acinetobacter_sp._TGL-Y2	WP_067660448.1
Acinetobacter_sp._TTH0-4	WP_053579936.1
Acinetobacter_sp._UNC434CL69Tsu2S25	WP_000208083.1
Acinetobacter_sp._UNC436CL71CviS28	WP_005015109.1
Acinetobacter_sp._Ver3	WP_035267016.1
Acinetobacter_sp._VT_511	WP_048881549.1
Acinetobacter_sp._WC-136	WP_000208083.1
Acinetobacter_sp._WC-141	WP_009389881.1
Acinetobacter_sp._WC-323	WP_009510826.1
Acinetobacter_sp._WC-487	WP_000208083.1
Acinetobacter_sp._WC-743	WP_009586589.1
Acinetobacter_sp._WCHA29	WP_004670542.1
Acinetobacter_sp._WCHA34	WP_068910687.1
Acinetobacter_sp._WCHA39	WP_004670542.1
Acinetobacter_sp._WCHA45	WP_004670542.1
Acinetobacter_sp._WCHA5	WP_087511856.1
Acinetobacter_sp._WCHA52	WP_087511856.1
Acinetobacter_sp._WCHA55	WP_087526398.1
Acinetobacter_sp._WCHA60	WP_068974527.1
Acinetobacter_sp._WCHA62	WP_087551718.1
Acinetobacter_sp._YK3	WP_069577722.1
Acinetobacter_sp._yr461	WP_003650584.1
Acinetobacter_sp._YT-02	WP_026438302.1
Acinetobacter_sp._YZS-X1-1	WP_034170695.1
Acinetobacter_sp._ZOR0008	WP_000208083.1
Acinetobacter_tandoii	WP_016167524.1
Acinetobacter_tjernbergiae	WP_018678632.1
Acinetobacter_towneri	WP_026438302.1
Acinetobacter_ursingii	WP_004989559.1
Acinetobacter_venetianus	WP_004878536.1
Actibacterium_atlanticum	WP_035248107.1
Actibacterium_mucosum	WP_035259535.1
Actibacterium_pelagium	WP_095596609.1
Actibacterium_ureilyticum	WP_095589030.1
Actinoalloteichus_cyanogriseus	WP_026418747.1
Actinoalloteichus_hoggarensis	WP_093941233.1
Actinoalloteichus_hymeniacidonis	WP_069848532.1
Actinoalloteichus_sp._ADI127-7	WP_075740238.1
Actinoalloteichus_sp._GBA129-24	WP_075740238.1
Actinoalloteichus_spitiensis	WP_016698092.1
Actinobacillus_capsulatus	WP_018651690.1
Actinobacillus_equuli	WP_018651690.1
Actinobacillus_minor	WP_005818243.1
Actinobacillus_pleuropneumoniae	WP_005596109.1
Actinobacillus_seminis	WP_094945768.1
Actinobacillus_succinogenes	WP_012072421.1
Actinobacillus_suis	WP_014991068.1
Actinobacillus_ureae	WP_005624290.1
Actinobacteria_bacterium_IMCC26207	WP_052600931.1
Actinobacteria_bacterium_OK006	WP_054231747.1
Actinobacteria_bacterium_OK074	WP_054215681.1
Actinobacteria_bacterium_OV320	WP_054240005.1
Actinobacteria_bacterium_OV450	WP_054226799.1
actinobacterium_LLX17	WP_023646057.1
Actinobaculum_massiliense	WP_007000281.1
Actinobaculum_sp._oral_taxon_183	WP_021601704.1
Actinokineospora_bangkokensis	WP_075978084.1
Actinokineospora_enzanensis	WP_018681441.1
Actinokineospora_inagensis	WP_026422946.1
Actinokineospora_spheciospongiae	WP_035289075.1
Actinokineospora_terrae	WP_092779551.1
Actinomadura_atramentaria	WP_019633579.1
Actinomadura_chibensis	WP_067892471.1
Actinomadura_flavalba	WP_018653991.1
Actinomadura_formosensis	WP_067800946.1
Actinomadura_hibisca	WP_067491537.1
Actinomadura_kijaniata	WP_067816404.1
Actinomadura_macra	WP_067449938.1
Actinomadura_madurae	WP_021595276.1
Actinomadura_mexicana	WP_089310558.1
Actinomadura_rifamycini	WP_026403208.1
Actinomadura_rubrobrunea	WP_067911817.1
Actinomadura_sp._CNU-125	WP_083733395.1
Actinomyces_cardiffensis	WP_005963174.1
Actinomyces_coleocanis	WP_006546979.1
Actinomyces_dentalis	WP_026409528.1
Actinomyces_denticolens	WP_077240276.1
Actinomyces_europaeus	WP_016444587.1
Actinomyces_gaoshouyii	WP_080462737.1
Actinomyces_georgiae	WP_005872550.1
Actinomyces_gerencseriae	WP_026407136.1
Actinomyces_glycerinitolerans	WP_073331618.1
Actinomyces_graevenitzii	WP_005985409.1
Actinomyces_hongkongensis	WP_009744278.1
Actinomyces_hordeovulneris	WP_073825960.1
Actinomyces_ihumii	WP_058237682.1
Actinomyces_israelii	WP_043558165.1
Actinomyces_johnsonii	WP_034471712.1
Actinomyces_liubingyangii	WP_073709836.1
Actinomyces_massiliensis	WP_017195369.1
Actinomyces_meyeri	WP_050695365.1
Actinomyces_naeslundii	WP_003780409.1
Actinomyces_nasicola	WP_073716305.1
Actinomyces_neuii	WP_004805344.1
Actinomyces_odontolyticus	WP_003791861.1
Actinomyces_oris	WP_010615073.1
Actinomyces_polynesiensis	WP_043534483.1
Actinomyces_provencensis	WP_075892161.1
Actinomyces_radicidentis	WP_067943385.1
Actinomyces_radingae	WP_058237682.1
Actinomyces_ruminicola	WP_092537064.1
Actinomyces_slackii	WP_026427708.1
Actinomyces_sp._Chiba101	WP_077240276.1
Actinomyces_sp._CtC_72	WP_086615146.1
Actinomyces_sp._HMSC035G02	WP_070835276.1
Actinomyces_sp._HMSC062G12	WP_050695365.1
Actinomyces_sp._HMSC064C12	WP_024331629.1
Actinomyces_sp._HMSC065F11	WP_034509031.1
Actinomyces_sp._HMSC065F12	WP_058237682.1
Actinomyces_sp._HMSC06A08	WP_024331629.1
Actinomyces_sp._HMSC072A03	WP_024331629.1
Actinomyces_sp._HMSC075B09	WP_034509031.1
Actinomyces_sp._HMSC075C01	WP_070660647.1
Actinomyces_sp._HMSC08A01	WP_004805344.1
Actinomyces_sp._HMSC08A09	WP_009405978.1
Actinomyces_sp._HPA0247	WP_016460869.1
Actinomyces_sp._ICM39	WP_007587371.1
Actinomyces_sp._ICM47	WP_009647407.1
Actinomyces_sp._ICM54	WP_034464021.1
Actinomyces_sp._ICM58	WP_009059061.1
Actinomyces_sp._Marseille-P2818	WP_019126796.1
Actinomyces_sp._Marseille-P2825	WP_073983656.1
Actinomyces_sp._Marseille-P2985	WP_019126796.1
Actinomyces_sp._Marseille-P3257	WP_076465858.1
Actinomyces_sp._oral_taxon_170	WP_009404749.1
Actinomyces_sp._oral_taxon_171	WP_009397811.1
Actinomyces_sp._oral_taxon_172	WP_021611720.1
Actinomyces_sp._oral_taxon_175	WP_009405978.1
Actinomyces_sp._oral_taxon_178	WP_009744278.1
Actinomyces_sp._oral_taxon_180	WP_009212603.1
Actinomyces_sp._oral_taxon_181	WP_009408394.1
Actinomyces_sp._oral_taxon_414	WP_053586462.1
Actinomyces_sp._oral_taxon_448	WP_009749754.1
Actinomyces_sp._oral_taxon_848	WP_009199695.1
Actinomyces_sp._oral_taxon_849	WP_034471712.1
Actinomyces_sp._oral_taxon_877	WP_021613646.1
Actinomyces_sp._ph3	WP_019126796.1
Actinomyces_sp._S4-C9	WP_034509031.1
Actinomyces_sp._S6-Spd3	WP_034500498.1
Actinomyces_sp._VUL4_3	WP_071164158.1
Actinomyces_suimastitidis	WP_026459863.1
Actinomyces_timonensis	WP_017178443.1
Actinomyces_turicensis	WP_006680505.1
Actinomyces_urinae	WP_072345012.1
Actinomyces_urogenitalis	WP_006549597.1
Actinomyces_vaccimaxillae	WP_022869102.1
Actinomyces_viscosus	WP_004565061.1
Actinomyces_vulturis	WP_067780668.1
Actinomycetaceae_bacterium_BA112	WP_009199695.1
Actinomycetaceae_bacterium_Marseille-P3850	WP_099333218.1
Actinomycetales_bacterium_JB111	WP_087060941.1
Actinomycetospora_chiangmaiensis	WP_018334529.1
Actinophytocola_xinjiangensis	WP_075134098.1
Actinoplanes_philippinensis	WP_093616914.1
Actinoplanes_rectilineatus	WP_045741136.1
Actinoplanes_sp._SE50	WP_014687257.1
Actinoplanes_sp._SE50_110	WP_014687257.1
Actinoplanes_sp._TFC3	WP_067502133.1
Actinopolymorpha_singaporensis	WP_092651918.1
Actinopolyspora_alba	WP_092927634.1
Actinopolyspora_erythraea	WP_043575974.1
Actinopolyspora_halophila	WP_017973131.1
Actinopolyspora_mortivallis	WP_019855624.1
Actinopolyspora_mzabensis	WP_092628904.1
Actinopolyspora_righensis	WP_043575974.1
Actinopolyspora_saharensis	WP_092524362.1
Actinopolyspora_xinjiangensis	WP_092596651.1
Actinospica_acidiphila	WP_033276254.1
Actinosporangium_sp._NRRL_B-3428	WP_052582678.1
Actinosynnema_mirum	WP_012783122.1
Actinosynnema_pretiosum	WP_096491328.1
Actinosynnema_sp._ALI-1.44	WP_076990227.1
Actinotalea_ferrariae	WP_034222492.1
Actinotignum_schaalii	WP_016442631.1
Actinotignum_timonense	WP_087070672.1
Acuticoccus_yangtzensis	WP_075221602.1
Adhaeribacter_aquaticus	WP_026463066.1
Advenella_kashmirensis	WP_014752416.1
Advenella_mimigardefordensis	WP_025374586.1
Advenella_sp._S44	WP_100694041.1
Aequorivita_capsosiphonis	WP_026451020.1
Aequorivita_soesokkakensis	WP_068762786.1
Aequorivita_sublithincola	WP_014781828.1
Aequorivita_viscosa	WP_073221160.1
Aequorivita_vladivostokensis	WP_045080296.1
Aeribacillus_pallidus	WP_029100620.1
Aerococcus_sanguinicola	WP_067975654.1
Aerococcus_sp._1KP-2016	WP_094517630.1
Aerococcus_sp._HMSC035B07	WP_070616802.1
Aerococcus_sp._HMSC061A03	WP_070430257.1
Aerococcus_sp._HMSC062A02	WP_070616802.1
Aerococcus_sp._HMSC06H08	WP_070430257.1
Aerococcus_sp._HMSC072A12	WP_070430257.1
Aerococcus_sp._HMSC10H05	WP_070467505.1
Aerococcus_sp._HMSC23C02	WP_067975654.1
Aerococcus_suis	WP_084097733.1
Aerococcus_urinaeequi	WP_026466263.1
Aerococcus_urinaehominis	WP_067977811.1
Aerococcus_viridans	WP_003141755.1
Aeromicrobium_choanae	WP_078701082.1
Aeromicrobium_erythreum	WP_067857277.1
Aeromicrobium_marinum	WP_083788860.1
Aeromicrobium_massiliense	WP_019145765.1
Aeromicrobium_sp._Leaf245	WP_056554734.1
Aeromicrobium_sp._Leaf272	WP_055968361.1
Aeromicrobium_sp._Leaf289	WP_055968361.1
Aeromicrobium_sp._Leaf291	WP_055968361.1
Aeromicrobium_sp._PE09-221	WP_087623160.1
Aeromicrobium_sp._Root236	WP_056396764.1
Aeromicrobium_sp._Root344	WP_056214047.1
Aeromicrobium_sp._Root472D3	WP_056608330.1
Aeromicrobium_sp._Root495	WP_056284786.1
Aeromonas_allosaccharophila	WP_042057570.1
Aeromonas_aquatica	WP_033131450.1
Aeromonas_australiensis	WP_040094055.1
Aeromonas_bestiarum	WP_043556933.1
Aeromonas_bivalvium	WP_041993924.1
Aeromonas_cavernicola	WP_100293017.1
Aeromonas_caviae	WP_010672736.1
Aeromonas_dhakensis	WP_010635273.1
Aeromonas_diversa	WP_005357707.1
Aeromonas_encheleia	WP_042651967.1
Aeromonas_enteropelogenes	WP_017764590.1
Aeromonas_eucrenophila	WP_042642983.1
Aeromonas_finlandiensis	WP_033135577.1
Aeromonas_fluvialis	WP_011705306.1
Aeromonas_hydrophila	YP_855048.1
Aeromonas_jandaei	WP_005331469.1
Aeromonas_lacus	WP_005331469.1
Aeromonas_lusitana	WP_100858710.1
Aeromonas_media	WP_005329392.1
Aeromonas_molluscorum	WP_005899762.1
Aeromonas_piscicola	WP_042868821.1
Aeromonas_popoffii	WP_042038632.1
Aeromonas_rivuli	WP_042039985.1
Aeromonas_salmonicida	WP_005316045.1
Aeromonas_sanarellii	WP_005298860.1
Aeromonas_schubertii	WP_050667147.1
Aeromonas_simiae	WP_042045821.1
Aeromonas_sobria	WP_042023098.1
Aeromonas_sp._159	WP_019445464.1
Aeromonas_sp._A35_P	WP_094697508.1
Aeromonas_sp._ANNP30	WP_069526942.1
Aeromonas_sp._ANP5	WP_069526942.1
Aeromonas_sp._CA23	WP_098980891.1
Aeromonas_sp._CU5	WP_098970736.1
Aeromonas_sp._DNP9	WP_069554685.1
Aeromonas_sp._EERV15	WP_068979056.1
Aeromonas_sp._HZM	WP_042880836.1
Aeromonas_sp._L_1B5_3	WP_005331469.1
Aeromonas_sp._O23A	WP_087757083.1
Aeromonas_sp._RU34C	WP_076361605.1
Aeromonas_sp._RU39B	WP_076576627.1
Aeromonas_sp._SCS5	WP_005331469.1
Aeromonas_sp._YN13HZO-058	WP_075113256.1
Aeromonas_sp._ZOR0001	WP_047436585.1
Aeromonas_sp._ZOR0002	WP_042880836.1
Aeromonas_taiwanensis	WP_043757179.1
Aeromonas_tecta	WP_050717712.1
Aeromonas_veronii	WP_005354952.1
Aestuariibacter_aggregatus	WP_073318816.1
Aestuariibacter_salexigens	WP_026375508.1
Aestuariimicrobium_kwangyangense	WP_022910701.1
Aestuariivita_atlantica	WP_050529077.1
Aestuariivita_boseongensis	WP_050929953.1
Afifella_marina	WP_092809353.1
Afifella_pfennigii	WP_026381189.1
Afipia_birgiae	WP_040426627.1
Afipia_broomeae	WP_006023525.1
Afipia_clevelandensis	WP_002714082.1
Afipia_felis	WP_002717662.1
Afipia_massiliensis	WP_046828301.1
Afipia_sp._1NLS2	WP_009338790.1
Afipia_sp._GAS231	WP_092515074.1
Afipia_sp._NBIMC_P1-C1	WP_024921191.1
Afipia_sp._NBIMC_P1-C2	WP_024921191.1
Afipia_sp._NBIMC_P1-C3	WP_024921191.1
Afipia_sp._OHSU_I-C4	WP_024575658.1
Afipia_sp._OHSU_I-C6	WP_024575658.1
Afipia_sp._OHSU_II-C1	WP_024575658.1
Afipia_sp._OHSU_II-C2	WP_024575658.1
Afipia_sp._OHSU_II-uncloned	WP_024575658.1
Afipia_sp._OHSU_I-uncloned	WP_024575658.1
Afipia_sp._P52-10	WP_034463928.1
Afipia_sp._Root123D2	WP_056299171.1
Agaribacterium_haliotis	WP_096085303.1
Agarilytica_rhodophyticola	WP_086931007.1
Agarivorans_albus	WP_016401880.1
Agarivorans_gilvus	WP_055731465.1
Aggregatibacter_actinomycetemcomitans	WP_005564490.1
Aggregatibacter_aphrophilus	WP_005701629.1
Aggregatibacter_segnis	WP_006717123.1
Aggregatibacter_sp._oral_taxon_458	WP_033002822.1
Agreia_bicolorata	WP_044443381.1
Agreia_pratensis	WP_085486156.1
Agreia_sp._Leaf210	WP_055781403.1
Agreia_sp._Leaf244	WP_055949463.1
Agreia_sp._Leaf283	WP_055928694.1
Agreia_sp._Leaf335	WP_055781403.1
Agreia_sp._VKM_Ac-1783	WP_086460562.1
Agreia_sp._VKM_Ac-2052	WP_044443381.1
Agrobacterium_albertimagni	WP_006726728.1
Agrobacterium_arsenijevicii	WP_003511955.1
Agrobacterium_fabrum	NP_353898.1
Agrobacterium_genomosp._1	WP_003511955.1
Agrobacterium_genomosp._13	WP_035218399.1
Agrobacterium_genomosp._2	WP_006700042.1
Agrobacterium_genomosp._3	WP_046798591.1
Agrobacterium_genomosp._5	WP_003494380.1
Agrobacterium_genomosp._6	WP_003509319.1
Agrobacterium_genomosp._7	WP_003522258.1
Agrobacterium_genomosp._9	WP_080791150.1
Agrobacterium_larrymoorei	WP_027675612.1
Agrobacterium_rhizogenes	WP_034479897.1
Agrobacterium_rubi	WP_045231244.1
Agrobacterium_salinitolerans	WP_077982731.1
Agrobacterium_sp._10MFCol1.1	WP_003511955.1
Agrobacterium_sp._13-2099-1-2	WP_003511955.1
Agrobacterium_sp._13-626	WP_007699507.1
Agrobacterium_sp._224MFTsu3.1	WP_003511955.1
Agrobacterium_sp._33MFTa1.1	WP_006700042.1
Agrobacterium_sp._719_389	WP_003511955.1
Agrobacterium_sp._ATCC_31749	WP_006312200.1
Agrobacterium_sp._B131_95	WP_007699507.1
Agrobacterium_sp._B133_95	WP_007699507.1
Agrobacterium_sp._C13	WP_003522258.1
Agrobacterium_sp._D14	WP_059757599.1
Agrobacterium_sp._DSM_25558	WP_077103789.1
Agrobacterium_sp._DSM_25559	WP_077103789.1
Agrobacterium_sp._H13-3	WP_013635677.1
Agrobacterium_sp._JL28	WP_003522258.1
Agrobacterium_sp._LC34	WP_046798591.1
Agrobacterium_sp._LY4	WP_003522258.1
Agrobacterium_sp._R89-1	WP_067651793.1
Agrobacterium_sp._RAC06	WP_054148921.1
Agrobacterium_sp._SUL3	WP_046798591.1
Agrobacterium_sp._TS43	WP_003522258.1
Agrobacterium_sp._TS45	WP_003522258.1
Agrobacterium_sp._UNC420CL41Cvi	WP_003511955.1
Agrobacterium_sp._YIC_4121	WP_003522258.1
Agrobacterium_tumefaciens	WP_007699507.1
Agrobacterium_vitis	WP_015915312.1
Agrococcus_baldri	WP_092919478.1
Agrococcus_carbonis	WP_092664959.1
Agrococcus_casei	WP_086991666.1
Agrococcus_jejuensis	WP_092501427.1
Agrococcus_lahaulensis	WP_026374439.1
Agrococcus_pavilionensis	WP_021009480.1
Agrococcus_sp._Marseille-P2731	WP_072313542.1
Agromyces_aureus	WP_067876188.1
Agromyces_cerinus	WP_074259307.1
Agromyces_flavus	WP_092669905.1
Agromyces_italicus	WP_022890075.1
Agromyces_sp._CF514	WP_092965568.1
Agromyces_sp._Leaf222	WP_055857648.1
Agromyces_sp._NDB4Y10	WP_067947342.1
Agromyces_sp._Root1464	WP_056009223.1
Agromyces_sp._Root81	WP_056649214.1
Agromyces_sp._Soil535	WP_056731963.1
Agromyces_subbeticus	WP_022892021.1
Ahrensia_kielensis	WP_026317092.1
Ahrensia_marina	WP_053997847.1
Ahrensia_sp._13_GOM-1096m	WP_026480042.1
Ahrensia_sp._R2A130	WP_009758185.1
Aidingimonas_halophila	WP_092568185.1
Akkermansia_glycaniphila	WP_067771857.1
Akkermansia_muciniphila	WP_012420627.1
Akkermansia_sp._KLE1605	WP_067571731.1
Akkermansia_sp._KLE1797	WP_067571731.1
Akkermansia_sp._KLE1798	WP_067571731.1
Albidiferax_sp._OV413	WP_092758699.1
Albidovulum_xiamenense	WP_092500692.1
Albimonas_donghaensis	WP_092679847.1
Albimonas_pacifica	WP_092862164.1
Alcaligenes_faecalis	WP_003801205.1
Alcaligenes_sp._EGD-AK7	WP_009454542.1
Alcanivorax_borkumensis	WP_011587934.1
Alcanivorax_dieselolei	WP_014995242.1
Alcanivorax_hongdengensis	WP_008929064.1
Alcanivorax_jadensis	WP_035249390.1
Alcanivorax_nanhaiticus	WP_035231470.1
Alcanivorax_pacificus	WP_008737498.1
Alcanivorax_sp._43B_GOM-46m	WP_026949096.1
Alcanivorax_sp._97CO-5	WP_011587934.1
Alcanivorax_sp._CP2C	WP_008171376.1
Alcanivorax_sp._DG881	WP_007151159.1
Alcanivorax_sp._HI0003	WP_062816773.1
Alcanivorax_sp._HI0007	WP_062816773.1
Alcanivorax_sp._HI0033	WP_062816773.1
Alcanivorax_sp._HI0044	WP_007151159.1
Alcanivorax_sp._HI0083	WP_007151159.1
Alcanivorax_sp._KX64203	WP_055099283.1
Alcanivorax_sp._N3-7A	WP_089031207.1
Alcanivorax_sp._NBRC_101098	WP_011587934.1
Alcanivorax_sp._NBRC_102024	WP_062816773.1
Alcanivorax_sp._NBRC_102028	WP_011587934.1
Alcanivorax_sp._P2S70	WP_022986278.1
Alcanivorax_sp._PN-3	WP_022995609.1
Alcanivorax_xenomutans	WP_080531192.1
Algibacter_alginicilyticus	WP_054728192.1
Algibacter_aquaticus	WP_069829027.1
Algibacter_lectus	WP_042504047.1
Algibacter_pectinivorans	WP_092849560.1
Algibacter_sp._RHA_19	WP_100896802.1
Algicola_sagamiensis	WP_018692808.1
Algiphilus_aromaticivorans	WP_043767256.1
Algoriella_xinjiangensis	WP_092908550.1
Algoriphagus_alkaliphilus	WP_092728158.1
Algoriphagus_antarcticus	WP_086540235.1
Algoriphagus_aquimarinus	WP_092894481.1
Algoriphagus_faecimaris	WP_087939613.1
Algoriphagus_halophilus	WP_074225818.1
Algoriphagus_hitonicola	WP_092789032.1
Algoriphagus_locisalis	WP_091696376.1
Algoriphagus_machipongonensis	WP_008197965.1
Algoriphagus_mannitolivorans	WP_026952951.1
Algoriphagus_marincola	WP_026946408.1
Algoriphagus_marinus	WP_075348704.1
Algoriphagus_ornithinivorans	WP_091651867.1
Algoriphagus_ratkowskyi	WP_086500784.1
Algoriphagus_resistens	WP_057937092.1
Algoriphagus_sp._A40	WP_077352915.1
Algoriphagus_sp._M8-2	WP_067543073.1
Algoriphagus_sp._XAY3209	WP_100628481.1
Algoriphagus_terrigena	WP_026969568.1
Algoriphagus_vanfongensis	WP_026956290.1
Algoriphagus_zhangzhouensis	WP_073571235.1
Aliagarivorans_marinus	WP_026960171.1
Aliagarivorans_taiwanensis	WP_026960171.1
Alicycliphilus_denitrificans	WP_013519444.1
Alicycliphilus_sp._B1	WP_059400337.1
Alicycliphilus_sp._BQ1	WP_094436333.1
Alicyclobacillus_acidiphilus	WP_067619468.1
Alicyclobacillus_acidocaldarius	WP_012810367.1
Alicyclobacillus_acidoterrestris	WP_021297139.1
Alicyclobacillus_contaminans	WP_026975527.1
Alicyclobacillus_ferrooxydans	WP_054969268.1
Alicyclobacillus_herbarius	WP_026961827.1
Alicyclobacillus_hesperidum	WP_006447391.1
Alicyclobacillus_kakegawensis	WP_067931888.1
Alicyclobacillus_macrosporangiidus	WP_029423151.1
Alicyclobacillus_mali	WP_067849766.1
Alicyclobacillus_pomorum	WP_026963364.1
Alicyclobacillus_sendaiensis	WP_062308648.1
Alicyclobacillus_shizuokensis	WP_067924490.1
Alicyclobacillus_sp._USBA-503	WP_072872844.1
Alicyclobacillus_tengchongensis	WP_006447391.1
Alicyclobacillus_vulcanalis	WP_076346179.1
Aliicoccus_persicus	WP_091473486.1
Aliifodinibius_roseus	WP_073059493.1
Aliifodinibius_sp._WN023	WP_095605897.1
Aliiglaciecola_lipolytica	WP_008843861.1
Aliihoeflea_sp._2WW	WP_024586473.1
Aliiroseovarius_crassostreae	WP_055192680.1
Aliiroseovarius_sediminilitoris	WP_091430567.1
Aliivibrio_fischeri	YP_204304.1
Aliivibrio_logei	WP_012550433.1
Aliivibrio_salmonicida	WP_012550433.1
Aliivibrio_sp._1S128	WP_065591539.1
Aliivibrio_sp._1S165	WP_065591539.1
Aliivibrio_sp._1S175	WP_065591539.1
Aliivibrio_wodanis	WP_045101669.1
Alishewanella_aestuarii	WP_008606634.1
Alishewanella_agri	WP_008983609.1
Alishewanella_jeotgali	WP_008949285.1
Alishewanella_sp._HH-ZS	WP_008607450.1
Alishewanella_sp._WH16-1	WP_057785515.1
Alistipes_finegoldii	WP_014774924.1
Alistipes_ihumii	WP_034283218.1
Alistipes_indistinctus	WP_040294512.1
Alistipes_inops	WP_035472787.1
Alistipes_obesi	WP_019131244.1
Alistipes_onderdonkii	WP_032135321.1
Alistipes_putredinis	WP_004327563.1
Alistipes_senegalensis	WP_019151416.1
Alistipes_shahii	WP_015547406.1
Alistipes_sp._AL-1	WP_032135321.1
Alistipes_sp._An116	WP_087311331.1
Alistipes_sp._An31A	WP_087360060.1
Alistipes_sp._An54	WP_087403528.1
Alistipes_sp._An66	WP_087262806.1
Alistipes_sp._CHKCI003	WP_091534424.1
Alistipes_sp._HGB5	WP_009598669.1
Alistipes_sp._Marseille-P2431	WP_064976799.1
Alistipes_sp._ZOR0009	WP_047451919.1
Alistipes_timonensis	WP_010264735.1
Aliterella_atlantica	WP_045054995.1
Alkalibacillus_haloalkaliphilus	WP_017185827.1
Alkalibacterium_gilvum	WP_091632555.1
Alkalibacterium_pelagium	WP_091481103.1
Alkalibacterium_putridalgicola	WP_091487828.1
Alkalibacterium_sp._20	WP_071849111.1
Alkalibacterium_sp._AK22	WP_034303097.1
Alkalibacterium_subtropicum	WP_091530771.1
Alkalibacterium_thalassium	WP_091263932.1
Alkaliflexus_imshenetskii	WP_026473803.1
Alkalilimnicola_ehrlichii	WP_011628850.1
Alkalimicrobium_pacificum	WP_043146455.1
Alkalimonas_amylolytica	WP_091344581.1
Alkaliphilus_metalliredigens	WP_012063096.1
Alkaliphilus_peptidifermentans	WP_091541583.1
Alkaliphilus_transvaalensis	WP_026478791.1
Alkalispirochaeta_alkalica	WP_026245220.1
Alkalispirochaeta_odontotermitis	WP_037560705.1
Alkalitalea_saponilacus	WP_079556473.1
Alkanindiges_illinoisensis	WP_051526617.1
Alkanindiges_sp._H1	WP_076877130.1
Alloactinosynnema_album	WP_091379259.1
Alloactinosynnema_iranicum	WP_091452804.1
Alloactinosynnema_sp._L-07	WP_054054197.1
Allochromatium_vinosum	WP_012971117.1
Allochromatium_warmingii	WP_091333996.1
Allofrancisella_guangzhouensis	WP_039123187.1
Alloiococcus_otitis	WP_003776746.1
Allokutzneria_albata	WP_063766726.1
Allokutzneria_sp._NRRL_B-24872	WP_086820267.1
Alloprevotella_tannerae	WP_006255307.1
Allosalinactinospora_lopnorensis	WP_046469287.1
Alloscardovia_criceti	WP_018143158.1
Alloscardovia_macacae	WP_086106418.1
Alloscardovia_omnicolens	WP_022856979.1
Alloscardovia_sp._HMSC034E08	WP_021617882.1
alpha_proteobacterium_AAP38	WP_054168756.1
alpha_proteobacterium_AAP81b	WP_054128672.1
alpha_proteobacterium_BAL199	WP_007680060.1
alpha_proteobacterium_HIMB114	WP_009373338.1
alpha_proteobacterium_HIMB59	WP_014954318.1
alpha_proteobacterium_L41A	WP_017504687.1
alpha_proteobacterium_LLX12A	WP_004210428.1
alpha_proteobacterium_Mf_1.05b.01	WP_029640443.1
alpha_proteobacterium_Q-1	WP_042083572.1
alpha_proteobacterium_U9-1i	WP_094746236.1
Altererythrobacter_atlanticus	WP_046903399.1
Altererythrobacter_dongtanensis	WP_067677340.1
Altererythrobacter_epoxidivorans	WP_061921892.1
Altererythrobacter_ishigakiensis	WP_067601910.1
Altererythrobacter_mangrovi	WP_095011848.1
Altererythrobacter_marensis	WP_047805386.1
Altererythrobacter_namhicola	WP_067789408.1
Altererythrobacter_sp._MH-B5	WP_067531649.1
Altererythrobacter_sp._Root672	WP_055923221.1
Altererythrobacter_troitsensis	WP_057883414.1
Altererythrobacter_xiamenensis	WP_086437664.1
Alteribacillus_bidgolensis	WP_091587189.1
Alteribacillus_iranensis	WP_091656189.1
Alteribacillus_persepolensis	WP_091272435.1
Alteromonadaceae_bacterium_Bs12	WP_045858205.1
Alteromonadaceae_bacterium_Bs31	WP_085153156.1
Alteromonadaceae_bacterium_XY-R5	WP_067735671.1
Alteromonadales_bacterium_BS08	WP_075185832.1
Alteromonadales_bacterium_TW-7	WP_006792408.1
Alteromonas_addita	WP_013784978.1
Alteromonas_australica	WP_044056501.1
Alteromonas_confluentis	WP_070126932.1
Alteromonas_lipolytica	WP_070174795.1
Alteromonas_macleodii	WP_014948764.1
Alteromonas_marina	WP_025254504.1
Alteromonas_mediterranea	WP_012517795.1
Alteromonas_naphthalenivorans	WP_013784978.1
Alteromonas_pelagimontana	WP_075608776.1
Alteromonas_sp._ALT199	WP_025254504.1
Alteromonas_sp._LOR	WP_032094491.1
Alteromonas_sp._LTR	WP_032094491.1
Alteromonas_sp._Mac1	WP_013784978.1
Alteromonas_sp._MB-3u-76	WP_071979558.1
Alteromonas_sp._P0211	WP_100656272.1
Alteromonas_sp._P0213	WP_100642034.1
Alteromonas_sp._PEL_67E	WP_014948764.1
Alteromonas_sp._RW2A1	WP_071979558.1
Alteromonas_sp._V450	WP_071814114.1
Alteromonas_sp._W12	WP_014948764.1
Alteromonas_stellipolaris	WP_013784978.1
Altibacter_lentus	WP_034259998.1
Alysiella_crassa	WP_034292129.1
Alysiella_filiformis	WP_097113363.1
Amantichitinum_ursilacus	WP_053936253.1
Aminobacter_aminovorans	WP_067964376.1
Aminobacter_sp._J41	WP_024848124.1
Aminobacter_sp._Root100	WP_055978374.1
Amorphus_coralli	WP_018698574.1
Amphibacillus_jilinensis	WP_017472584.1
Amphibacillus_marinus	WP_091494069.1
Amphibacillus_sediminis	WP_067836947.1
Amphibacillus_xylanus	WP_015009871.1
Amphiplicatus_metriothermophilus	WP_089411967.1
Amphritea_atlantica	WP_091354809.1
Amphritea_japonica	WP_019622767.1
Amycolatopsis_alba	WP_020631814.1
Amycolatopsis_australiensis	WP_072476063.1
Amycolatopsis_azurea	WP_005156101.1
Amycolatopsis_balhimycina	WP_020641657.1
Amycolatopsis_benzoatilytica	WP_020664478.1
Amycolatopsis_coloradensis	WP_076158717.1
Amycolatopsis_decaplanina	WP_007033353.1
Amycolatopsis_halophila	WP_034268873.1
Amycolatopsis_japonica	WP_016337537.1
Amycolatopsis_jejuensis	WP_033296443.1
Amycolatopsis_kentuckyensis	WP_086844974.1
Amycolatopsis_keratiniphila	WP_016337537.1
Amycolatopsis_lexingtonensis	WP_086861481.1
Amycolatopsis_lurida	WP_016337537.1
Amycolatopsis_marina	WP_091678916.1
Amycolatopsis_mediterranei	YP_003770575.1
Amycolatopsis_methanolica	WP_017985168.1
Amycolatopsis_nigrescens	WP_020669989.1
Amycolatopsis_orientalis	WP_016337537.1
Amycolatopsis_pretoriensis	WP_086675172.1
Amycolatopsis_regifaucium	WP_061984929.1
Amycolatopsis_rifamycinica	WP_043776409.1
Amycolatopsis_saalfeldensis	WP_091617339.1
Amycolatopsis_sacchari	WP_091514621.1
Amycolatopsis_sp._AA4	WP_009083877.1
Amycolatopsis_sp._ATCC_39116	WP_017985168.1
Amycolatopsis_sp._AU-G6	WP_094865379.1
Amycolatopsis_sp._CB00013	WP_016337537.1
Amycolatopsis_sp._H5	WP_093949957.1
Amycolatopsis_sp._KNN50.9b	WP_094009063.1
Amycolatopsis_sp._M39	WP_067576479.1
Amycolatopsis_sp._MJM2582	WP_016337537.1
Amycolatopsis_sulphurea	WP_098512998.1
Amycolatopsis_taiwanensis	WP_027944313.1
Amycolatopsis_thailandensis	WP_093933197.1
Amycolatopsis_thermoflava	WP_017985168.1
Amycolatopsis_tolypomycina	WP_086844974.1
Amycolatopsis_vancoresmycina	WP_003088226.1
Amycolatopsis_xylanica	WP_091288052.1
Amylibacter_sp._4G11	WP_099592686.1
Anabaena.sp.90	WP_015078569.1
Anabaena.sp.PCC7108	WP_016952848.1
Anabaena.sp.PCC7108	WP_016950501
Anabaena_cylindrica	WP_015215174.1
Anabaena_sp._4-3	WP_066378789.1
Anabaena_sp._90	WP_015078569.1
Anabaena_sp._CA_=_ATCC_33047	WP_066378789.1
Anabaena_sp._PCC_7108	WP_016950501.1
Anabaena_sp._WA102	WP_053539228.1
Anabaenopsis_circularis	WP_096581070.1
Anaerobacillus_alkalidiazotrophicus	WP_071388734.1
Anaerobacillus_alkalilacustris	WP_071308718.1
Anaerobacillus_arseniciselenatis	WP_071312031.1
Anaerobacillus_macyae	WP_048308886.1
Anaerobacillus_sp._NB2006	WP_071317344.1
Anaerobiospirillum_succiniciproducens	WP_027939495.1
Anaerococcus_pacaensis	WP_019192309.1
Anaerococcus_provencensis	WP_094777097.1
Anaerococcus_sp._Marseille-P2143	WP_073997071.1
Anaerocolumna_aminovalerica	WP_091684321.1
Anaerocolumna_jejuensis	WP_073272789.1
Anaerocolumna_xylanovorans	WP_073591071.1
Anaeroglobus_geminatus	WP_006789238.1
Anaerolinea_thermolimosa	WP_062192614.1
Anaerolinea_thermophila	WP_013560497.1
Anaeromassilibacillus_senegalensis	WP_050698720.1
Anaeromassilibacillus_sp._An250	WP_087230882.1
Anaeromassilibacillus_sp._Marseille-P3371	WP_054324566.1
Anaeromicrobium_sediminis	WP_095134543.1
Anaeromyxobacter_dehalogenans	WP_011421005.1
Anaeromyxobacter_sp._Fw109-5	WP_012096686.1
Anaeromyxobacter_sp._K	WP_012525969.1
Anaeromyxobacter_sp._PSR-1	WP_059438041.1
Anaerophaga_thermohalophila	WP_010416493.1
Anaerosphaera_aminiphila	WP_073183136.1
Anaerosporobacter_mobilis	WP_073289729.1
Anaerosporomusa_subterranea	WP_066240256.1
Anaerostipes_caccae	WP_006568050.1
Anaerostipes_sp._3_2_56FAA	WP_009290307.1
Anaerostipes_sp._494a	WP_075760337.1
Anaerostipes_sp._992a	WP_075669130.1
Anaerostipes_sp._BG01	WP_024726816.1
Anaerotignum_neopropionicum	WP_083531895.1
Anaerotignum_propionicum	WP_066048656.1
Anaerotruncus_colihominis	WP_040342272.1
Anaerotruncus_rubiinfantis	WP_066457856.1
Anaerotruncus_sp._G3_2012_	WP_016317642.1
Anaerovorax_odorimutans	WP_037372859.1
Anaplasma_centrale	WP_012880606.1
Anaplasma_marginale	WP_037348639.1
Anaplasma_phagocytophilum	WP_011450500.1
Ancylobacter_rudongensis	WP_091440746.1
Ancylobacter_sp._FA202	WP_018389836.1
Anditalea_andensis	WP_035078190.1
Andreprevotia_chitinilytica	WP_035053084.1
Andreprevotia_lacus	WP_084088682.1
Aneurinibacillus_aneurinilyticus	WP_021624857.1
Aneurinibacillus_migulanus	WP_043065805.1
Aneurinibacillus_soli	WP_096467321.1
Aneurinibacillus_sp._XH2	WP_057899804.1
Aneurinibacillus_terranovensis	WP_027415606.1
Aneurinibacillus_thermoaerophilus	WP_057899804.1
Aneurinibacillus_tyrosinisolvens	WP_047152373.1
Anoxybacillus_amylolyticus	WP_066326215.1
Anoxybacillus_ayderensis	WP_042534276.1
Anoxybacillus_flavithermus	WP_012574541.1
Anoxybacillus_geothermalis	WP_044744535.1
Anoxybacillus_gonensis	WP_009373988.1
Anoxybacillus_kamchatkensis	WP_009373988.1
Anoxybacillus_mongoliensis	WP_009373988.1
Anoxybacillus_pushchinoensis	WP_091700677.1
Anoxybacillus_sp._103	WP_012574541.1
Anoxybacillus_sp._B2M1	WP_044744535.1
Anoxybacillus_sp._B7M1	WP_044744535.1
Anoxybacillus_sp._BCO1	WP_009373988.1
Anoxybacillus_sp._DT3-1	WP_009373988.1
Anoxybacillus_sp._KU2-6_11_	WP_035050022.1
Anoxybacillus_sp._P3H1B	WP_044744535.1
Anoxybacillus_sp._SK3-4	WP_021095191.1
Anoxybacillus_sp._UARK-01	WP_044744535.1
Anoxybacillus_suryakundensis	WP_055440984.1
Anoxybacillus_tepidamans	WP_027407810.1
Anoxybacillus_thermarum	WP_043963980.1
Antarctobacter_heliothermus	WP_089278750.1
Aphanizomenon_flos-aquae	WP_027404913.1
Apibacter_mensalis	WP_055424778.1
Aquabacterium_parvum	WP_058085793.1
Aquabacterium_sp._NJ1	WP_035034147.1
Aquamicrobium_aerolatum	WP_091519083.1
Aquamicrobium_defluvii	WP_035023066.1
Aquaspirillum_serpens	WP_022653528.1
Aquaspirillum_sp._LM1	WP_077299669.1
Aquidulcibacter_paucihalophilus	WP_085338335.1
Aquifex_aeolicus	NP_214035.1
Aquiflexum_balticum	WP_084119413.1
Aquimarina_agarilytica	WP_010182094.1
Aquimarina_agarivorans	WP_010522606.1
Aquimarina_aggregata	WP_066315306.1
Aquimarina_amphilecti	WP_091406654.1
Aquimarina_atlantica	WP_034240207.1
Aquimarina_latercula	WP_027394591.1
Aquimarina_longa	WP_062053660.1
Aquimarina_macrocephali	WP_024768503.1
Aquimarina_megaterium	WP_025666222.1
Aquimarina_muelleri	WP_027411826.1
Aquimarina_pacifica	WP_025742151.1
Aquimarina_spongiae	WP_073316112.1
Aquimixticola_soesokkakensis	WP_085836367.1
Aquimonas_voraii	WP_091238775.1
Aquincola_tertiaricarbonis	WP_046111272.1
Aquisalimonas_asiatica	WP_091642372.1
Aquitalea_magnusonii	WP_045848599.1
Aquitalea_pelogenes	WP_045848599.1
Arachidicoccus_rhizosphaerae	WP_091395096.1
Arachidicoccus_sp._BS20	WP_066202971.1
Arcanobacterium_haemolyticum	WP_013169978.1
Arcanobacterium_phocae	WP_091281753.1
Archangium_gephyra	WP_047853809.1
Archangium_sp._Cb_G35	WP_073565571.1
Archangium_violaceum	WP_043411818.1
Arcobacter_anaerophilus	WP_044418472.1
Arcobacter_butzleri	WP_012013204.1
Arcobacter_cibarius	WP_024775408.1
Arcobacter_cryaerophilus	WP_066157595.1
Arcobacter_faecis	WP_026805974.1
Arcobacter_lanthieri	WP_026808107.1
Arcobacter_lekithochrous	WP_071625886.1
Arcobacter_marinus	WP_079580195.1
Arcobacter_molluscorum	WP_099341465.1
Arcobacter_nitrofigilis	WP_013135724.1
Arcobacter_porcinus	WP_066171595.1
Arcobacter_skirrowii	WP_066159808.1
Arcobacter_sp._AF1028	WP_026805974.1
Arcobacter_sp._F138-33	WP_099333447.1
Arcobacter_sp._L	WP_014474760.1
Arcobacter_sp._LPB0137	WP_076085166.1
Arcobacter_thereius	WP_066171595.1
Arcticibacter_eurypsychrophilus	WP_069660564.1
Arcticibacter_svalbardensis	WP_016195340.1
Ardenticatena_maritima	WP_054493893.1
Arenibacter_algicola	WP_031445923.1
Arenibacter_certesii	WP_026811883.1
Arenibacter_latericius	WP_026808579.1
Arenibacter_nanhaiticus	WP_072763327.1
Arenibacter_palladensis	WP_072860269.1
Arenibacter_sp._AK53	WP_086475698.1
Arenibacter_sp._C-21	WP_031445923.1
Arenibacter_troitsensis	WP_085499201.1
Arenimonas_composti	WP_026816756.1
Arenimonas_donghaensis	WP_034222836.1
Arenimonas_malthae	WP_043801074.1
Arenimonas_metalli	WP_034210309.1
Arenimonas_oryziterrae	WP_022969141.1
Arenitalea_lutea	WP_019386863.1
Arhodomonas_aquaeolei	WP_018717971.1
Armatimonadetes_bacterium_DC	WP_072266089.1
Armatimonadetes_bacterium_GBS	WP_072261648.1
Armatimonadetes_bacterium_GXS	WP_072261648.1
Aromatoleum_aromaticum	WP_011238682.1
Arsenicibacter_rosenii	WP_071505417.1
Arsenicicoccus_sp._oral_taxon_190	WP_082176990.1
Arsenophonus_endosymbiont_of_Nilaparvata_lugens	WP_032115748.1
Arsenophonus_nasoniae	WP_026823183.1
Arsenophonus_symbiont_of_Lipoptena_fortisetosa	WP_066283480.1
Arsukibacterium_ikkense	WP_046559146.1
Arsukibacterium_sp._MJ3	WP_046552235.1
Arthrobacter_agilis	WP_087073821.1
Arthrobacter_alpinus	WP_062006546.1
Arthrobacter_castelli	WP_026818518.1
Arthrobacter_crystallopoietes	WP_005266683.1
Arthrobacter_cupressi	WP_074589639.1
Arthrobacter_enclensis	WP_058267257.1
Arthrobacter_globiformis	WP_003805561.1
Arthrobacter_koreensis	WP_091605003.1
Arthrobacter_luteolus	WP_066297958.1
Arthrobacter_nitrophenolicus	WP_009357655.1
Arthrobacter_rhombi	WP_087000984.1
Arthrobacter_sp._131MFCol6.1	WP_018772998.1
Arthrobacter_sp._135MFCol5.1	WP_026264449.1
Arthrobacter_sp._161MFSha2.1	WP_018777555.1
Arthrobacter_sp._162MFSha1.1	WP_018771980.1
Arthrobacter_sp._31Cvi3.1E	WP_018777555.1
Arthrobacter_sp._31Y	WP_024821015.1
Arthrobacter_sp._35_47	WP_026543643.1
Arthrobacter_sp._35W	WP_026554838.1
Arthrobacter_sp._49Tsu3.1M3	WP_079549969.1
Arthrobacter_sp._9MFCol3.1	WP_018772998.1
Arthrobacter_sp._A3	WP_044572116.1
Arthrobacter_sp._AK-YN10	WP_021470407.1
Arthrobacter_sp._ATCC_21022	WP_021470407.1
Arthrobacter_sp._B6	WP_066290228.1
Arthrobacter_sp._Br18	WP_026549563.1
Arthrobacter_sp._CAL618	WP_019483790.1
Arthrobacter_sp._cf158	WP_090821316.1
Arthrobacter_sp._D2	WP_021470407.1
Arthrobacter_sp._D4	WP_021470407.1
Arthrobacter_sp._Edens01	WP_055241188.1
Arthrobacter_sp._EpRS66	WP_022876410.1
Arthrobacter_sp._EpRS71	WP_062069703.1
Arthrobacter_sp._EPSL27	WP_066438139.1
Arthrobacter_sp._ERGS1_01	WP_054011102.1
Arthrobacter_sp._FB24	WP_043430683.1
Arthrobacter_sp._H14	WP_026533951.1
Arthrobacter_sp._H20	WP_026552277.1
Arthrobacter_sp._H41	WP_026531775.1
Arthrobacter_sp._H5	WP_028278780.1
Arthrobacter_sp._HG	WP_091467344.1
Arthrobacter_sp._Hiyo1	WP_059389282.1
Arthrobacter_sp._HMSC06H05	WP_070508133.1
Arthrobacter_sp._HMSC08H08	WP_070490657.1
Arthrobacter_sp._I3	WP_028276840.1
Arthrobacter_sp._IHBB_11108	WP_045076830.1
Arthrobacter_sp._KBS0703	WP_078029362.1
Arthrobacter_sp._KI72	WP_021470407.1
Arthrobacter_sp._L77	WP_043446375.1
Arthrobacter_sp._Leaf137	WP_015937023.1
Arthrobacter_sp._Leaf141	WP_050684831.1
Arthrobacter_sp._Leaf145	WP_018777555.1
Arthrobacter_sp._Leaf234	WP_082471146.1
Arthrobacter_sp._Leaf337	WP_055805923.1
Arthrobacter_sp._Leaf69	WP_056433967.1
Arthrobacter_sp._LS16	WP_047119347.1
Arthrobacter_sp._M2012083	WP_026005437.1
Arthrobacter_sp._MA-N2	WP_028267347.1
Arthrobacter_sp._MWB30	WP_018777555.1
Arthrobacter_sp._NIO-1057	WP_058254540.1
Arthrobacter_sp._ok362	WP_091562023.1
Arthrobacter_sp._ok909	WP_018772998.1
Arthrobacter_sp._ov118	WP_090956088.1
Arthrobacter_sp._ov407	WP_090577977.1
Arthrobacter_sp._OV608	WP_091418932.1
Arthrobacter_sp._OY3WO11	WP_066280635.1
Arthrobacter_sp._P2b	WP_079596040.1
Arthrobacter_sp._PAMC_25486	WP_038462506.1
Arthrobacter_sp._PAO19	WP_022876410.1
Arthrobacter_sp._QXT-31	WP_076803204.1
Arthrobacter_sp._RIT-PI-e	WP_049828794.1
Arthrobacter_sp._Rue61a	WP_043470256.1
Arthrobacter_sp._Soil736	WP_056627054.1
Arthrobacter_sp._Soil761	WP_018771980.1
Arthrobacter_sp._Soil762	WP_056339769.1
Arthrobacter_sp._Soil763	WP_056739543.1
Arthrobacter_sp._Soil764	WP_056333700.1
Arthrobacter_sp._Soil782	WP_056547556.1
Arthrobacter_sp._SPG23	WP_043481406.1
Arthrobacter_sp._SRS-W-1-2016	WP_028267347.1
Arthrobacter_sp._SW1	WP_070349528.1
Arthrobacter_sp._TB_23	WP_019483790.1
Arthrobacter_sp._TB_26	WP_024365879.1
Arthrobacter_sp._U41	WP_069951656.1
Arthrobacter_sp._UCD-GKA	WP_071213583.1
Arthrobacter_sp._UNC362MFTsu5.1	WP_028269302.1
Arthrobacter_sp._UNCCL28	WP_091551774.1
Arthrobacter_sp._W1	WP_038990769.1
Arthrobacter_sp._YC-RL1	WP_047119347.1
Arthrobacter_sp._YN	WP_089595054.1
Arthrobacter_sp._yr096	WP_090821316.1
Arthrobacter_sp._ZBG10	WP_050684831.1
Arthrobacter_sp._ZXY-2	WP_021470407.1
Arthrobacter_subterraneus	WP_090584593.1
Arthrobacter_woluwensis	WP_066212825.1
Arthrospira.maxima.CS328	WP_006615995.1
Arthrospira.sp.PCC8005	WP_006615995.1
Arthrospira_maxima	WP_006615995.1
Arthrospira_sp._PCC_8005	WP_006615995.1
Arthrospira_sp._TJSD091	WP_006615995.1
Asaccharospora_irregularis	WP_073125129.1
Asaia_astilbis	WP_025823154.1
Asaia_bogorensis	WP_062164954.1
Asaia_platycodi	WP_025841219.1
Asaia_prunellae	WP_025886340.1
Asaia_sp._SF2.1	WP_023978540.1
Asanoa_ferruginea	WP_012321416.1
Asanoa_ishikariensis	WP_090803703.1
Asinibacterium_sp._OR43	WP_026774420.1
Asinibacterium_sp._OR53	WP_026768094.1
Aster_yellows_witches-broom_phytoplasma	WP_011412607.1
Asticcacaulis_benevestitus	WP_018080175.1
Asticcacaulis_biprosthecium	WP_006274361.1
Asticcacaulis_excentricus	WP_013478555.1
Asticcacaulis_sp._AC402	WP_023449573.1
Asticcacaulis_sp._AC460	WP_023453742.1
Asticcacaulis_sp._AC466	WP_023459148.1
Asticcacaulis_sp._YBE204	WP_023463237.1
Asticcacaulis_taihuensis	WP_090643167.1
Atlantibacter_hermannii	WP_002435404.1
Atopobacter_phocae	WP_025730853.1
Atopococcus_tabaci	WP_028273700.1
Atopostipes_suicloacalis	WP_073298324.1
Aulosira_laxa	WP_096582728.1
Aurantimicrobium_minutum	WP_096380773.1
Aurantimonas_coralicida	WP_024348991.1
Aurantimonas_manganoxydans	WP_024348991.1
Aurantimonas_sp._22II-16-19i	WP_083593151.1
Aurantimonas_sp._Leaf443	WP_055846793.1
Aurantimonas_sp._USBA_369	WP_078707225.1
Auraticoccus_monumenti	WP_090592313.1
Aureimonas_altamirensis	WP_039195988.1
Aureimonas_frigidaquae	WP_062228294.1
Aureimonas_jatrophae	WP_090667474.1
Aureimonas_phyllosphaerae	WP_090959945.1
Aureimonas_sp._AU12	WP_062207820.1
Aureimonas_sp._AU20	WP_061975088.1
Aureimonas_sp._AU22	WP_082653216.1
Aureimonas_sp._AU4	WP_082666066.1
Aureimonas_sp._AU40	WP_062111926.1
Aureimonas_sp._D3	WP_062219421.1
Aureimonas_sp._Leaf324	WP_055884054.1
Aureimonas_sp._Leaf427	WP_056696105.1
Aureimonas_sp._Leaf454	WP_082490504.1
Aureimonas_sp._Leaf460	WP_056696105.1
Aureimonas_sp._N4	WP_062219421.1
Aureimonas_ureilytica	WP_019997807.1
Aureispira_sp._CCB-QB1	WP_052599883.1
Auricoccus_indicus	WP_077140156.1
Austwickia_chelonae	WP_006501613.1
Avibacterium_paragallinarum	WP_017805172.1
Azoarcus_olearius	WP_011765199.1
Azoarcus_sp._BH72	WP_011765199.1
Azoarcus_sp._CIB	WP_050416747.1
Azoarcus_sp._KH32C	WP_015436844.1
Azoarcus_sp._PA01	WP_053422194.1
Azoarcus_toluclasticus	WP_018991180.1
Azoarcus_tolulyticus	WP_050416747.1
Azohydromonas_australica	WP_029000358.1
Azonexus_hydrophilus	WP_028996082.1
Azorhizobium_caulinodans	WP_012171577.1
Azorhizobium_doebereinerae	WP_029002818.1
Azospira_oryzae	WP_014238281.1
Azospirillum_brasilense	WP_014199796.1
Azospirillum_halopraeferens	WP_029011185.1
Azospirillum_humicireducens	WP_063634414.1
Azospirillum_lipoferum	WP_012974071.1
Azospirillum_oryzae	WP_085089394.1
Azospirillum_sp._B2	WP_098739832.1
Azospirillum_sp._B4	WP_044562216.1
Azospirillum_sp._B506	WP_042694628.1
Azospirillum_sp._RU37A	WP_089286052.1
Azospirillum_sp._RU38E	WP_089286052.1
Azospirillum_thiophilum	WP_045586278.1
Azotobacter_beijerinckii	WP_090729126.1
Azotobacter_chroococcum	WP_039802791.1
Azotobacter_vinelandii	WP_012702301.1
Azovibrio_restrictus	WP_026687431.1
Bacillaceae_bacterium_MTCC_10057	WP_039233833.1
Bacillaceae_bacterium_SAOS_7	WP_095480735.1
Bacillaceae_bacterium_SAS-127	WP_094834075.1
Bacilli_bacterium_VT-13-104	WP_047183819.1
Bacillus_abyssalis	WP_028394902.1
Bacillus_acidiceler	WP_088010981.1
Bacillus_acidicola	WP_066262164.1
Bacillus_acidiproducens	WP_018661496.1
Bacillus_aerophilus	WP_007501264.1
Bacillus_aidingensis	WP_026700305.1
Bacillus_akibai	WP_035665415.1
Bacillus_alcalophilus	WP_003323821.1
Bacillus_alkalinitrilicus	WP_075388717.1
Bacillus_alkalitelluris	WP_078545634.1
Bacillus_altitudinis	WP_007501264.1
Bacillus_alveayuensis	WP_044894783.1
Bacillus_amyloliquefaciens	WP_024085608.1
Bacillus_andreraoultii	WP_033828407.1
Bacillus_anthracis	WP_001052031.1
Bacillus_aquimaris	WP_032087639.1
Bacillus_aryabhattai	WP_013059198.1
Bacillus_atrophaeus	WP_004429530.1
Bacillus_aurantiacus	WP_026689251.1
Bacillus_australimaris	WP_060697356.1
Bacillus_azotoformans	WP_003332388.1
Bacillus_badius	WP_041097249.1
Bacillus_bataviensis	WP_007086314.1
Bacillus_beveridgei	WP_069364693.1
Bacillus_bingmayongensis	WP_017150801.1
Bacillus_bogoriensis	WP_026674701.1
Bacillus_bombysepticus	WP_001052035.1
Bacillus_boroniphilus	WP_023627300.1
Bacillus_butanolivorans	WP_053346971.1
Bacillus_campisalis	WP_046526329.1
Bacillus_caseinilyticus	WP_090886434.1
Bacillus_cecembensis	WP_057984095.1
Bacillus_cellulasensis	WP_007501264.1
Bacillus_cellulosilyticus	WP_013488248.1
Bacillus_cereus	WP_001052031.1
Bacillus_chagannorensis	WP_026696708.1
Bacillus_cihuensis	WP_028391806.1
Bacillus_circulans	WP_047941556.1
Bacillus_clausii	WP_011246559.1
Bacillus_coagulans	WP_014098009.1
Bacillus_coahuilensis	WP_010173405.1
Bacillus_cohnii	WP_066421067.1
Bacillus_cytotoxicus	WP_012095467.1
Bacillus_dakarensis	WP_077213985.1
Bacillus_daliensis	WP_090840767.1
Bacillus_dielmoensis	WP_042460228.1
Bacillus_drentensis	WP_066257643.1
Bacillus_eiseniae	WP_066201231.1
Bacillus_enclensis	WP_032087639.1
Bacillus_endophyticus	WP_019391471.1
Bacillus_farraginis	WP_058002169.1
Bacillus_fastidiosus	WP_066225164.1
Bacillus_filamentosus	WP_046217860.1
Bacillus_firmus	WP_035332705.1
Bacillus_flexus	WP_013059198.1
Bacillus_fordii	WP_018705923.1
Bacillus_fumarioli	WP_066370448.1
Bacillus_gaemokensis	WP_033672557.1
Bacillus_galactosidilyticus	WP_064467680.1
Bacillus_gibsonii	WP_004398583.1
Bacillus_ginsengihumi	WP_025726700.1
Bacillus_glycinifermentans	WP_048407223.1
Bacillus_gobiensis	WP_053603398.1
Bacillus_gottheilii	WP_066443594.1
Bacillus_halmapalus	WP_078379691.1
Bacillus_halodurans	WP_010897574.1
Bacillus_halosaccharovorans	WP_026558739.1
Bacillus_halotolerans	WP_044154540.1
Bacillus_haynesii	WP_043928702.1
Bacillus_hemicellulosilyticus	WP_035343628.1
Bacillus_hisashii	WP_041846269.1
Bacillus_horikoshii	WP_063560231.1
Bacillus_horneckiae	WP_066395979.1
Bacillus_humi	WP_057998753.1
Bacillus_indicus	WP_029279652.1
Bacillus_infantis	WP_009794873.1
Bacillus_intestinalis	WP_014114427.1
Bacillus_jeddahensis	WP_040207993.1
Bacillus_jeotgali	WP_079509765.1
Bacillus_kochii	WP_095372555.1
Bacillus_koreensis	WP_053402106.1
Bacillus_korlensis	WP_066049703.1
Bacillus_kribbensis	WP_026692887.1
Bacillus_krulwichiae	WP_066153711.1
Bacillus_lehensis	WP_038479012.1
Bacillus_lentus	WP_066137428.1
Bacillus_licheniformis	WP_003183541.1
Bacillus_ligniniphilus	WP_017728335.1
Bacillus_litoralis	WP_066334809.1
Bacillus_loiseleuriae	WP_049682160.1
Bacillus_lonarensis	WP_090775915.1
Bacillus_luciferensis	WP_069034136.1
Bacillus_manliponensis	WP_034638838.1
Bacillus_mannanilyticus	WP_025028577.1
Bacillus_marinisedimentorum	WP_066173383.1
Bacillus_marisflavi	WP_048006106.1
Bacillus_marmarensis	WP_012958192.1
Bacillus_massilioanorexius	WP_019244313.1
Bacillus_massiliogorillae	WP_042345922.1
Bacillus_massilionigeriensis	WP_075982315.1
Bacillus_massiliosenegalensis	WP_019154519.1
Bacillus_mediterraneensis	WP_071460139.1
Bacillus_megaterium	WP_013085033.1
Bacillus_mesonae	WP_066385532.1
Bacillus_methanolicus	WP_004435726.1
Bacillus_mojavensis	WP_010334952.1
Bacillus_muralis	WP_057911724.1
Bacillus_mycoides	WP_001052029.1
Bacillus_nakamurai	WP_061527531.1
Bacillus_ndiopicus	WP_042473976.1
Bacillus_nealsonii	WP_016203007.1
Bacillus_niacini	WP_063251329.1
Bacillus_niameyensis	WP_062104677.1
Bacillus_novalis	WP_066090098.1
Bacillus_obstructivus	WP_071976184.1
Bacillus_oceanisediminis	WP_009332967.1
Bacillus_okhensis	WP_034624971.1
Bacillus_okuhidensis	WP_010897574.1
Bacillus_oleivorans	WP_097157322.1
Bacillus_oleronius	WP_078110239.1
Bacillus_onubensis	WP_099361929.1
Bacillus_oryziterrae	WP_017755802.1
Bacillus_oshimensis	WP_038479012.1
Bacillus_panaciterrae	WP_028399220.1
Bacillus_paralicheniformis	WP_041817255.1
Bacillus_patagoniensis	WP_078391354.1
Bacillus_persicus	WP_090740995.1
Bacillus_plakortidis	WP_038479012.1
Bacillus_populi	WP_096434653.1
Bacillus_praedii	WP_057765022.1
Bacillus_pseudalcaliphilus	WP_047988865.1
Bacillus_pseudofirmus	WP_012958192.1
Bacillus_pseudomycoides	WP_003200350.1
Bacillus_psychrosaccharolyticus	WP_040374260.1
Bacillus_pumilus	WP_007501264.1
Bacillus_rhizosphaerae	WP_011246559.1
Bacillus_rubiinfantis	WP_042355040.1
Bacillus_safensis	WP_007501264.1
Bacillus_salsus	WP_090855163.1
Bacillus_selenatarsenatis	WP_041965500.1
Bacillus_shacheensis	WP_059102550.1
Bacillus_shackletonii	WP_055739264.1
Bacillus_siamensis	WP_016938941.1
Bacillus_simplex	WP_034308436.1
Bacillus_sinesaloumensis	WP_077618818.1
Bacillus_smithii	WP_003355365.1
Bacillus_solani	WP_056685721.1
Bacillus_soli	WP_066064203.1
Bacillus_solimangrovi	WP_069717098.1
Bacillus_solisilvae	WP_087998917.1
Bacillus_sonorensis	WP_006637569.1
Bacillus_sp	WP_004398583.1
Bacillus_sp._0711P9-1	WP_001052034.1
Bacillus_sp._100374	WP_001052031.1
Bacillus_sp._103mf	WP_090913743.1
Bacillus_sp._105MF	WP_018765837.1
Bacillus_sp._112mf	WP_001052033.1
Bacillus_sp._123MFChir2	WP_020062649.1
Bacillus_sp._166amftsu	WP_026589915.1
Bacillus_sp._171095_106	WP_013059198.1
Bacillus_sp._17376	WP_023627300.1
Bacillus_sp._1NLA3E	WP_015594984.1
Bacillus_sp._1s-1	WP_003183541.1
Bacillus_sp._2_A_57_CT2	WP_009332967.1
Bacillus_sp._220_BSPC	WP_034308436.1
Bacillus_sp._275	WP_032870587.1
Bacillus_sp._278922_107	WP_014458213.1
Bacillus_sp._37MA	WP_018393939.1
Bacillus_sp._4048	WP_001052034.1
Bacillus_sp._4049	WP_001052033.1
Bacillus_sp._445_BSPC	WP_034308436.1
Bacillus_sp._45385	WP_088102473.1
Bacillus_sp._491mf	WP_035429743.1
Bacillus_sp._522_BSPC	WP_031535384.1
Bacillus_sp._5B6	WP_003153025.1
Bacillus_sp._5mfcol3.1	WP_001052031.1
Bacillus_sp._7_6_55CFAA_CT2	WP_001052031.1
Bacillus_sp._71mf	WP_090913743.1
Bacillus_sp._72	WP_018393939.1
Bacillus_sp._7504-2	WP_095306830.1
Bacillus_sp._7520-S	WP_011246559.1
Bacillus_sp._7586-K	WP_095299794.1
Bacillus_sp._7705b	WP_024122071.1
Bacillus_sp._7788	WP_007501264.1
Bacillus_sp._7884-1	WP_095247073.1
Bacillus_sp._7894-2	WP_095245680.1
Bacillus_sp._916	WP_003153025.1
Bacillus_sp._95MFCvi2.1	WP_003200350.1
Bacillus_sp._A053	WP_040082612.1
Bacillus_sp._ABP14	WP_001052031.1
Bacillus_sp._AFS001701	WP_088010981.1
Bacillus_sp._AFS002410	WP_098120017.1
Bacillus_sp._AFS006103	WP_066257643.1
Bacillus_sp._AFS012607	WP_001052031.1
Bacillus_sp._AFS014408	WP_097896918.1
Bacillus_sp._AFS015802	WP_098354413.1
Bacillus_sp._AFS015896	WP_071712990.1
Bacillus_sp._AFS017274	WP_034308436.1
Bacillus_sp._AFS017336	WP_098120017.1
Bacillus_sp._AFS018417	WP_098307788.1
Bacillus_sp._AFS019443	WP_097896918.1
Bacillus_sp._AFS023182	WP_026589915.1
Bacillus_sp._AFS026049	WP_034308436.1
Bacillus_sp._AFS029533	WP_069034136.1
Bacillus_sp._AFS029637	WP_071712990.1
Bacillus_sp._AFS031507	WP_098931418.1
Bacillus_sp._AFS033286	WP_071712990.1
Bacillus_sp._AFS037270	WP_098529981.1
Bacillus_sp._AFS040349	WP_098799556.1
Bacillus_sp._AFS041924	WP_088010981.1
Bacillus_sp._AFS043905	WP_034308436.1
Bacillus_sp._AFS051223	WP_001052031.1
Bacillus_sp._AFS053548	WP_098860868.1
Bacillus_sp._AFS054943	WP_071712990.1
Bacillus_sp._AFS055030	WP_098844920.1
Bacillus_sp._AFS059628	WP_098667283.1
Bacillus_sp._AFS073361	WP_098571110.1
Bacillus_sp._AFS075034	WP_097896918.1
Bacillus_sp._AFS075960	WP_016086262.1
Bacillus_sp._AFS076308	WP_098529981.1
Bacillus_sp._AFS077874	WP_088010981.1
Bacillus_sp._AFS088145	WP_088010981.1
Bacillus_sp._AFS094228	WP_034308436.1
Bacillus_sp._AFS094611	WP_001052031.1
Bacillus_sp._AFS096315	WP_088010981.1
Bacillus_sp._AFS098217	WP_097896918.1
Bacillus_sp._AM_13_2015_	WP_007501264.1
Bacillus_sp._Aph1	WP_013059198.1
Bacillus_sp._B14905	WP_008178341.1
Bacillus_sp._bc15	WP_001052031.1
Bacillus_sp._BH072	WP_003153025.1
Bacillus_sp._B-jedd	WP_048825536.1
Bacillus_sp._BO	WP_038479012.1
Bacillus_sp._BT1B_CT2	WP_003183541.1
Bacillus_sp._CBA7126	WP_016886720.1
Bacillus_sp._CC120222-01	WP_004398583.1
Bacillus_sp._CCTCCAB-2014251	WP_078597178.1
Bacillus_sp._CHD6a	WP_060665025.1
Bacillus_sp._cl115	WP_001052031.1
Bacillus_sp._cl25	WP_001052031.1
Bacillus_sp._cl95	WP_090831061.1
Bacillus_sp._cl96	WP_001052031.1
Bacillus_sp._CMAA_1185	WP_004398583.1
Bacillus_sp._Co1-6	WP_024085608.1
Bacillus_sp._CPSM8	WP_023855215.1
Bacillus_sp._CX-1	WP_003183541.1
Bacillus_sp._DSM_27956	WP_034757581.1
Bacillus_sp._EAC	WP_088041742.1
Bacillus_sp._EB01	WP_043933892.1
Bacillus_sp._EB422	WP_001052031.1
Bacillus_sp._es.034	WP_034757581.1
Bacillus_sp._es.036	WP_098444242.1
Bacillus_sp._F56	WP_069839500.1
Bacillus_sp._FDAARGOS_235	WP_001052031.1
Bacillus_sp._FJAT-14266	WP_004398583.1
Bacillus_sp._FJAT-14578	WP_028394902.1
Bacillus_sp._FJAT-18017	WP_053598938.1
Bacillus_sp._FJAT-18019	WP_053490011.1
Bacillus_sp._FJAT-20673	WP_034308436.1
Bacillus_sp._FJAT-21351	WP_013059198.1
Bacillus_sp._FJAT-21352	WP_034308436.1
Bacillus_sp._FJAT-21945	WP_053477025.1
Bacillus_sp._FJAT-21955	WP_007501264.1
Bacillus_sp._FJAT-22058	WP_034308436.1
Bacillus_sp._FJAT-22090	WP_053588873.1
Bacillus_sp._FJAT-25496	WP_057771578.1
Bacillus_sp._FJAT-25509	WP_056475008.1
Bacillus_sp._FJAT-26390	WP_053372738.1
Bacillus_sp._FJAT-26652	WP_053357866.1
Bacillus_sp._FJAT-27225	WP_066196172.1
Bacillus_sp._FJAT-27231	WP_049663191.1
Bacillus_sp._FJAT-27238	WP_016742791.1
Bacillus_sp._FJAT-27245	WP_053367150.1
Bacillus_sp._FJAT-27251	WP_046526329.1
Bacillus_sp._FJAT-27264	WP_066374478.1
Bacillus_sp._FJAT-27445	WP_004398583.1
Bacillus_sp._FJAT-27916	WP_049670130.1
Bacillus_sp._FJAT-27986	WP_066105144.1
Bacillus_sp._FJAT-28004	WP_054023548.1
Bacillus_sp._FJAT-28573	WP_062178000.1
Bacillus_sp._FJAT-29814	WP_066312139.1
Bacillus_sp._FJAT-29937	WP_066293442.1
Bacillus_sp._FJAT-42315	WP_095480735.1
Bacillus_sp._FJAT-44742	WP_054635449.1
Bacillus_sp._FJAT-44876	WP_096188408.1
Bacillus_sp._FJAT-44921	WP_078552821.1
Bacillus_sp._FJAT-45037	WP_100372434.1
Bacillus_sp._FJAT-45066	WP_096153383.1
Bacillus_sp._FJAT-45086	WP_100406798.1
Bacillus_sp._FJAT-45122	WP_100333405.1
Bacillus_sp._FJAT-45348	WP_096434653.1
Bacillus_sp._FJAT-45350	WP_096201269.1
Bacillus_sp._FJAT-45505	WP_100360216.1
Bacillus_sp._FJAT-46582	WP_100331575.1
Bacillus_sp._FMQ74	WP_004398583.1
Bacillus_sp._G1_2015b_	WP_007501264.1
Bacillus_sp._G3_2015_	WP_001052031.1
Bacillus_sp._GeD10	WP_001052031.1
Bacillus_sp._GL120224-02	WP_004398583.1
Bacillus_sp._GZB	WP_003153025.1
Bacillus_sp._GZT	WP_001052031.1
Bacillus_sp._H15-1	WP_003183541.1
Bacillus_sp._H1a	WP_002173480.1
Bacillus_sp._H1m	WP_001052036.1
Bacillus_sp._HMSC036E02	WP_001052035.1
Bacillus_sp._HMSC76G11	WP_070875465.1
Bacillus_sp._I-2	WP_007501264.1
Bacillus_sp._IHB_B_7164	WP_013059198.1
Bacillus_sp._J13	WP_007133067.1
Bacillus_sp._J33	WP_026584510.1
Bacillus_sp._J37	WP_026558739.1
Bacillus_sp._JCA	WP_040207993.1
Bacillus_sp._JCM_19034	WP_062046356.1
Bacillus_sp._JCM_19035	WP_054793945.1
Bacillus_sp._JCM_19045	WP_035418308.1
Bacillus_sp._JCM_19046	WP_035418415.1
Bacillus_sp._JCM_19047	WP_081762341.1
Bacillus_sp._JEM-1	WP_001052031.1
Bacillus_sp._JFL15	WP_016938941.1
Bacillus_sp._JH7	WP_001052031.1
Bacillus_sp._JKS001846	WP_001052031.1
Bacillus_sp._JS	WP_014664623.1
Bacillus_sp._K2I17	WP_001052034.1
Bacillus_sp._KbaB1	WP_001052031.1
Bacillus_sp._KbaL1	WP_001052031.1
Bacillus_sp._L_1B0_12	WP_007501264.1
Bacillus_sp._L_1B0_5	WP_001052031.1
Bacillus_sp._L_1B0_8	WP_001052031.1
Bacillus_sp._L27	WP_001052031.1
Bacillus_sp._Leaf13	WP_053346971.1
Bacillus_sp._Leaf406	WP_056535324.1
Bacillus_sp._Leaf49	WP_007501264.1
Bacillus_sp._Leaf75	WP_013059198.1
Bacillus_sp._LF1	WP_090637530.1
Bacillus_sp._LK10	WP_007501264.1
Bacillus_sp._LK2	WP_002173480.1
Bacillus_sp._LK7	WP_024085608.1
Bacillus_sp._LL01	WP_047969344.1
Bacillus_sp._LM_4-2	WP_004398583.1
Bacillus_sp._LYLB4	WP_003153025.1
Bacillus_sp._Lzh-5	WP_003153025.1
Bacillus_sp._M_2-6	WP_007501264.1
Bacillus_sp._M13_2017_	WP_001052031.1
Bacillus_sp._m3-13	WP_010194545.1
Bacillus_sp._Marseille-P3800	WP_099300438.1
Bacillus_sp._MB2021	WP_031535384.1
Bacillus_sp._MB353a	WP_001052031.1
Bacillus_sp._MB366	WP_001052031.1
Bacillus_sp._MD-5	WP_040082612.1
Bacillus_sp._MKU004	WP_032087639.1
Bacillus_sp._MN5	WP_001052031.1
Bacillus_sp._mrc49	WP_061140655.1
Bacillus_sp._MRMR6	WP_075686277.1
Bacillus_sp._MSP13	WP_014114427.1
Bacillus_sp._MSP5.4	WP_003183541.1
Bacillus_sp._MUM_116	WP_071354351.1
Bacillus_sp._MUM_13	WP_071351267.1
Bacillus_sp._N24	WP_001052031.1
Bacillus_sp._N35-10-2	WP_001052031.1
Bacillus_sp._N35-10-4	WP_001052031.1
Bacillus_sp._NH11B	WP_071771673.1
Bacillus_sp._NH24A2	WP_002173480.1
Bacillus_sp._nio-1130	WP_007501264.1
Bacillus_sp._NRRL_B-14911	WP_009794873.1
Bacillus_sp._NSP2.1	WP_005827667.1
Bacillus_sp._NSP22.2	WP_026569936.1
Bacillus_sp._NSP9.1	WP_026587880.1
Bacillus_sp._OG2	WP_009794873.1
Bacillus_sp._OK048	WP_090758683.1
Bacillus_sp._ok634	WP_002184952.1
Bacillus_sp._OK838	WP_034308436.1
Bacillus_sp._OV166	WP_088088992.1
Bacillus_sp._OV194	WP_053357866.1
Bacillus_sp._OV322	WP_090989129.1
Bacillus_sp._OxB-1	WP_041075185.1
Bacillus_sp._P14-1	WP_001052031.1
Bacillus_sp._Pc3	WP_003153025.1
Bacillus_sp._REN51N	WP_040056805.1
Bacillus_sp._Root11	WP_001052032.1
Bacillus_sp._Root131	WP_001052032.1
Bacillus_sp._Root147	WP_057233437.1
Bacillus_sp._Root239	WP_013059198.1
Bacillus_sp._Root920	WP_007501264.1
Bacillus_sp._RP1137	WP_013059198.1
Bacillus_sp._RRD69	WP_007501264.1
Bacillus_sp._RU27A	WP_007501264.1
Bacillus_sp._RU2C	WP_025911589.1
Bacillus_sp._ru9509.4	WP_007501264.1
Bacillus_sp._RUPDJ	WP_003153025.1
Bacillus_sp._RUTrin4	WP_001052031.1
Bacillus_sp._RZ2MS9	WP_001052031.1
Bacillus_sp._S1-R1J2-FB	WP_001052031.1
Bacillus_sp._S1-R2T1-FB	WP_001052031.1
Bacillus_sp._S1-R4H1-FB	WP_001052031.1
Bacillus_sp._S1-R5C1-FB	WP_001052031.1
Bacillus_sp._S2-R3J1-FB-BA1	WP_001052031.1
Bacillus_sp._SA1-12	WP_046590689.1
Bacillus_sp._SA5d-4	WP_094922653.1
Bacillus_sp._SB47	WP_003183541.1
Bacillus_sp._SB49	WP_008636963.1
Bacillus_sp._SDLI1	WP_060964747.1
Bacillus_sp._SG-1	WP_044022740.1
Bacillus_sp._SGD-V-76	WP_025911589.1
Bacillus_sp._SJS	WP_035403898.1
Bacillus_sp._SN1	WP_003237019.1
Bacillus_sp._Soil531	WP_013059198.1
Bacillus_sp._Soil745	WP_034308436.1
Bacillus_sp._Soil768D1	WP_053346971.1
Bacillus_sp._TD41	WP_071712990.1
Bacillus_sp._TD42	WP_071747158.1
Bacillus_sp._TH007	WP_007501264.1
Bacillus_sp._TH008	WP_046129999.1
Bacillus_sp._TS-2	WP_045485863.1
Bacillus_sp._UMTAT18	WP_001052031.1
Bacillus_sp._UNC125MFCrub1.1	WP_007501264.1
Bacillus_sp._UNC322MFChir4.1	WP_035429743.1
Bacillus_sp._UNC41MFS5	WP_026563571.1
Bacillus_sp._UNC437CL72CviS29	WP_026589915.1
Bacillus_sp._UNC438CL73TsuS30	WP_026572443.1
Bacillus_sp._UNC69MF	WP_032870587.1
Bacillus_sp._UNCCL13	WP_090831061.1
Bacillus_sp._UNCCL81	WP_091024430.1
Bacillus_sp._URHB0009	WP_027320035.1
Bacillus_sp._v-76	WP_025911589.1
Bacillus_sp._V-88	WP_034757581.1
Bacillus_sp._VT_712	WP_025911589.1
Bacillus_sp._VT-16-64	WP_077109966.1
Bacillus_sp._WP8	WP_007501264.1
Bacillus_sp._X1_2014_	WP_038536170.1
Bacillus_sp._X2_2017_	WP_069839500.1
Bacillus_sp._YF23	WP_001052036.1
Bacillus_sp._YP1	WP_004398583.1
Bacillus_sp._YR288	WP_025911589.1
Bacillus_sp._yr331	WP_001052031.1
Bacillus_sporothermodurans	WP_066225901.1
Bacillus_stratosphericus	WP_007501264.1
Bacillus_subterraneus	WP_044393138.1
Bacillus_subtilis	NP_390381.3
Bacillus_swezeyi	WP_076761878.1
Bacillus_tequilensis	WP_024715037.1
Bacillus_testis	WP_050615784.1
Bacillus_thermoamylovorans	WP_034771067.1
Bacillus_thuringiensis	YP_038334.1
Bacillus_timonensis	WP_010678133.1
Bacillus_toyonensis	WP_001052031.1
Bacillus_trypoxylicola	WP_061948397.1
Bacillus_tuaregi	WP_071395764.1
Bacillus_vallismortis	WP_010328217.1
Bacillus_velezensis	WP_003153025.1
Bacillus_vietnamensis	WP_034757581.1
Bacillus_vireti	WP_024030094.1
Bacillus_wakoensis	WP_034742230.1
Bacillus_weihaiensis	WP_072579162.1
Bacillus_wiedmannii	WP_001052034.1
Bacillus_wudalianchiensis	WP_065409031.1
Bacillus_xerothermodurans	WP_089201096.1
Bacillus_xiamenensis	WP_007501264.1
Bacillus_zhangzhouensis	WP_007501264.1
Bacterioplanes_sanyensis	WP_094058609.1
Bacteriovorax_sp._BAL6_X	WP_021268518.1
Bacteriovorax_sp._BSW11_IV	WP_021269401.1
Bacteriovorax_sp._DB6_IX	WP_021278110.1
Bacteriovorax_sp._Seq25_V	WP_021273927.1
bacterium_2013Arg42i	WP_092343346.1
bacterium_2013Ark19i	WP_092343346.1
bacterium_336_3	WP_054036203.1
bacterium_A37T11	WP_092390155.1
bacterium_A52C2	WP_092498195.1
bacterium_endosymbiont_of_Mortierella_elongata_FMR23-6	WP_045364285.1
bacterium_endosymbiont_of_Pedicinus_badii	WP_080873347.1
bacterium_JGI_053	WP_096634919.1
bacterium_JKG1	WP_026369982.1
bacterium_MS4	WP_038323905.1
bacterium_SIT6	WP_062355831.1
bacterium_symbiont_of_Cryptopsaras_couesii	WP_096619498.1
bacterium_symbiont_of_Melanocetus_johnsonii	WP_097356587.1
Bacteroidales_bacterium_6E	WP_062082268.1
Bacteroidales_bacterium_CF	WP_038460666.1
Bacteroidales_bacterium_KA00251	WP_066040898.1
Bacteroidales_bacterium_KHT7	WP_090683614.1
Bacteroidales_bacterium_WCE2004	WP_079593404.1
Bacteroidales_bacterium_WCE2008	WP_079584998.1
Bacteroides_acidifaciens	WP_022138544.1
Bacteroides_barnesiae	WP_025892309.1
Bacteroides_caccae	WP_005676162.1
Bacteroides_caecimuris	WP_065538740.1
Bacteroides_cellulosilyticus	WP_007213802.1
Bacteroides_clarus	WP_009121125.1
Bacteroides_congonensis	WP_073345806.1
Bacteroides_coprocola	WP_007566416.1
Bacteroides_coprophilus	WP_008143672.1
Bacteroides_coprosuis	WP_006744295.1
Bacteroides_dorei	WP_007843305.1
Bacteroides_eggerthii	WP_004290830.1
Bacteroides_faecichinchillae	WP_025073568.1
Bacteroides_faecis	WP_029425584.1
Bacteroides_finegoldii	WP_007755077.1
Bacteroides_fluxus	WP_009126654.1
Bacteroides_fragilis	YP_099810.1
Bacteroides_gallinarum	WP_025069086.1
Bacteroides_graminisolvens	WP_024995576.1
Bacteroides_helcogenes	WP_013548096.1
Bacteroides_ihuae	WP_071146530.1
Bacteroides_intestinalis	WP_007663121.1
Bacteroides_luti	WP_073398621.1
Bacteroides_massiliensis	WP_025066835.1
Bacteroides_mediterraneensis	WP_072541700.1
Bacteroides_neonati	WP_042369943.1
Bacteroides_nordii	WP_007485847.1
Bacteroides_oleiciplenus	WP_044137416.1
Bacteroides_ovatus	WP_004295710.1
Bacteroides_paurosaccharolyticus	WP_024993959.1
Bacteroides_plebeius	WP_007564530.1
Bacteroides_propionicifaciens	WP_025069477.1
Bacteroides_pyogenes	WP_027324346.1
Bacteroides_reticulotermitis	WP_044159436.1
Bacteroides_salanitronis	WP_013618226.1
Bacteroides_salyersiae	WP_005931510.1
Bacteroides_sartorii	WP_016277643.1
Bacteroides_sp._1_1_30	WP_004295710.1
Bacteroides_sp._1_1_6	WP_008765538.1
Bacteroides_sp._14_A_	WP_007213802.1
Bacteroides_sp._2_1_16	WP_005788037.1
Bacteroides_sp._2_1_22	WP_008770633.1
Bacteroides_sp._2_1_33B	WP_005862137.1
Bacteroides_sp._2_2_4	WP_004295710.1
Bacteroides_sp._3_1_13	WP_049702641.1
Bacteroides_sp._3_1_19	WP_005862137.1
Bacteroides_sp._3_1_23	WP_004295710.1
Bacteroides_sp._3_1_33FAA	WP_008654625.1
Bacteroides_sp._3_1_40A	WP_005852751.1
Bacteroides_sp._3_2_5	WP_005788037.1
Bacteroides_sp._4_1_36	WP_005828364.1
Bacteroides_sp._4_3_47FAA	WP_005852751.1
Bacteroides_sp._9_1_42FAA	WP_008654625.1
Bacteroides_sp._An19	WP_087248462.1
Bacteroides_sp._An269	WP_087209687.1
Bacteroides_sp._An279	WP_087248462.1
Bacteroides_sp._An322	WP_087429565.1
Bacteroides_sp._An51A	WP_087248462.1
Bacteroides_sp._AR20	WP_008761328.1
Bacteroides_sp._AR29	WP_005828364.1
Bacteroides_sp._D1	WP_008770633.1
Bacteroides_sp._D2	WP_008998454.1
Bacteroides_sp._D20	WP_005828364.1
Bacteroides_sp._D22	WP_004295710.1
Bacteroides_sp._Ga6A1	WP_031534204.1
Bacteroides_sp._Ga6A2	WP_031534204.1
Bacteroides_sp._HMSC067B03	WP_010538296.1
Bacteroides_sp._HMSC068A09	WP_010538296.1
Bacteroides_sp._HMSC073E02	WP_004295710.1
Bacteroides_sp._HPS0048	WP_002559939.1
Bacteroides_sp._KFT8	WP_004295710.1
Bacteroides_sp._Marseille-P2653	WP_077154127.1
Bacteroides_sp._Marseille-P3108	WP_071149673.1
Bacteroides_sp._Marseille-P3166	WP_075317046.1
Bacteroides_sp._Marseille-P3208T	WP_072531035.1
Bacteroides_sp._UW	WP_005778049.1
Bacteroides_stercoris	WP_074713642.1
Bacteroides_thetaiotaomicron	NP_809568.1
Bacteroides_timonensis	WP_007213802.1
Bacteroides_uniformis	WP_005828364.1
Bacteroides_vulgatus	WP_005852751.1
Bacteroides_xylanisolvens	WP_008770633.1
Bacteroidetes_bacterium_oral_taxon_272	WP_021311017.1
Bacteroidetes_oral_taxon_274	WP_009217581.1
Balneatrix_alpica	WP_027312950.1
Balneola_sp._EhC07	WP_066221176.1
Balneola_vulgaris	WP_018128400.1
Barnesiella_intestinihominis	WP_008861712.1
Barnesiella_sp._An22	WP_087407773.1
Barnesiella_sp._An55	WP_087424688.1
Barnesiella_viscericola	WP_025277965.1
Bartonella_alsatica	WP_005865807.1
Bartonella_ancashensis	WP_053944493.1
Bartonella_apis	WP_075870126.1
Bartonella_australis	WP_015397770.1
Bartonella_bacilliformis	WP_005766448.1
Bartonella_birtlesii	WP_006589220.1
Bartonella_bovis	WP_010702192.1
Bartonella_clarridgeiae	WP_013544721.1
Bartonella_doshiae	WP_004855009.1
Bartonella_elizabethae	WP_005773910.1
Bartonella_florencae	WP_019219744.1
Bartonella_grahamii	WP_012754850.1
[truncated: 11,947 more rows]

## Sheet: CuZnSOD
Strain Name	NCBI Accession
_Bacillus_sp._KCTC_13219	WP_066167795.1
_Brevibacterium_frigoritolerans	WP_084738034.1
_Clostridium_asparagiforme	WP_007709835.1
_Clostridium_bolteae	WP_002569842.1
_Clostridium_citroniae	WP_007868598.1
_Clostridium_clariflavum	WP_081467105.1
_Clostridium_clostridioforme	WP_002587026.1
_Clostridium_cocleatum	WP_092351813.1
_Clostridium_dakarense	WP_052356684.1
_Clostridium_glycyrrhizinilyticum	WP_083460717.1
_Clostridium_hylemonae	WP_040434835.1
_Clostridium_lavalense	WP_092362378.1
_Clostridium_saccharogumia	WP_027088641.1
_Clostridium_scindens	WP_004608244.1
_Clostridium_spiroforme	WP_039904425.1
_Clostridium_sporosphaeroides	WP_020073937.1
_Clostridium_symbiosum	WP_003498617.1
_Clostridium_ultunense	WP_005583298.1
_Clostridium_viride	WP_084290627.1
_Flexibacter_sp._ATCC_35103	WP_083693010.1
_Haemophilus_ducreyi	WP_010944789.1
_Haemophilus_parasuis	WP_005710764.1
_Mannheimia_succiniciproducens	WP_041639919.1
_Polyangium_brachysporum	WP_053013960.1
_Pseudomonas_cissicola	WP_078591070.1
_Pseudomonas_geniculata	WP_019336498.1
_Pseudomonas_mesoacidophila	WP_084904935.1
_Ruminococcus_gnavus	WP_004842778.1
_Scytonema_hofmanni_UTEX_B_1581	WP_029633011.1
Acaryochloris_marina	WP_012165459.1
Acaryochloris_sp._CCMEE_5410	WP_010477745.1
Acetivibrio_cellulolyticus	WP_083878663.1
Acetivibrio_ethanolgignens	WP_058351463.1
Acetobacter_cerevisiae	WP_062144375.1
Acetobacter_cibinongensis	WP_048837993.1
Acetobacter_fabarum	WP_086646788.1
Acetobacter_ghanensis	WP_083503596.1
Acetobacter_indonesiensis	WP_048845181.1
Acetobacter_malorum	WP_043551697.1
Acetobacter_orientalis	WP_048840932.1
Acetobacter_orleanensis	WP_048836420.1
Acetobacter_papayae	WP_025859749.1
Acetobacter_persici	WP_025826832.1
Acetobacter_senegalensis	WP_058987113.1
Acetobacter_sp._DmW_043	WP_086554539.1
Acetobacter_sp._DsW_059	WP_086635081.1
Acetobacter_sp._DsW_47	WP_086651567.1
Acetobacter_sp._DsW_54	WP_086646788.1
Acetobacter_syzygii	WP_048853793.1
Acetobacter_tropicalis	WP_006560343.1
Acetohalobium_arabaticum	WP_013278837.1
Acetonema_longum	WP_004100206.1
Achromobacter_arsenitoxydans	WP_008158274.1
Achromobacter_denitrificans	WP_059271010.1
Achromobacter_insolitus	WP_063639914.1
Achromobacter_insuavis	WP_006395431.1
Achromobacter_marplatensis	WP_006224322.1
Achromobacter_piechaudii	WP_006219911.1
Achromobacter_ruhlandii	WP_059271010.1
Achromobacter_sp._2789STDY5608606	WP_049055431.1
Achromobacter_sp._2789STDY5608607	WP_054502402.1
Achromobacter_sp._2789STDY5608608	WP_054415521.1
Achromobacter_sp._2789STDY5608609	WP_006385159.1
Achromobacter_sp._2789STDY5608611	WP_049055431.1
Achromobacter_sp._2789STDY5608612	WP_049055431.1
Achromobacter_sp._2789STDY5608614	WP_054415521.1
Achromobacter_sp._2789STDY5608615	WP_054476940.1
Achromobacter_sp._2789STDY5608616	WP_006385159.1
Achromobacter_sp._2789STDY5608617	WP_054415521.1
Achromobacter_sp._2789STDY5608618	WP_049055431.1
Achromobacter_sp._2789STDY5608619	WP_006385159.1
Achromobacter_sp._2789STDY5608620	WP_049055431.1
Achromobacter_sp._2789STDY5608621	WP_054434807.1
Achromobacter_sp._2789STDY5608622	WP_054481669.1
Achromobacter_sp._2789STDY5608623	WP_054481669.1
Achromobacter_sp._2789STDY5608624	WP_049055431.1
Achromobacter_sp._2789STDY5608625	WP_054456408.1
Achromobacter_sp._2789STDY5608628	WP_054434807.1
Achromobacter_sp._2789STDY5608629	WP_049055431.1
Achromobacter_sp._2789STDY5608630	WP_006385159.1
Achromobacter_sp._2789STDY5608632	WP_049055431.1
Achromobacter_sp._2789STDY5608633	WP_054434807.1
Achromobacter_sp._2789STDY5608636	WP_043214622.1
Achromobacter_sp._2789STDY5663426	WP_006385159.1
Achromobacter_sp._2789STDY5663429	WP_049055431.1
Achromobacter_sp._2789STDY5663443	WP_049055431.1
Achromobacter_sp._2789STDY5663447	WP_049055431.1
Achromobacter_sp._AR476-2	WP_063639914.1
Achromobacter_sp._ATCC13047	WP_013096917.1
Achromobacter_sp._ATCC31444	WP_054421467.1
Achromobacter_sp._ATCC35328	WP_001296937.1
Achromobacter_sp._ATCC8750	WP_042485972.1
Achromobacter_sp._DH1f	WP_025137932.1
Achromobacter_sp._DMS1	WP_053244749.1
Achromobacter_sp._HMSC056C09	WP_006385159.1
Achromobacter_sp._HMSC057D05	WP_049055431.1
Achromobacter_sp._HMSC070F04	WP_006385159.1
Achromobacter_sp._HMSC15D03	WP_049055431.1
Achromobacter_sp._HMSC18C08	WP_006385159.1
Achromobacter_sp._HZ28	WP_088600872.1
Achromobacter_sp._HZ34	WP_088600872.1
Achromobacter_sp._KCJK1724	WP_063639914.1
Achromobacter_sp._KCJK1731	WP_063639914.1
Achromobacter_sp._LC458	WP_046805909.1
Achromobacter_sp._MFA1_R4	WP_076520573.1
Achromobacter_sp._NFACC18-2	WP_092578401.1
Achromobacter_sp._Root170	WP_056318192.1
Achromobacter_sp._Root565	WP_056561881.1
Achromobacter_sp._Root83	WP_057282862.1
Achromobacter_sp._RTa	WP_043547887.1
Achromobacter_spanius	WP_050446663.1
Achromobacter_xylosoxidans	WP_013394280.1
Acidobacteria_bacterium_KBS_146	WP_026388481.1
Acidobacteriaceae_bacterium_KBS_83	WP_020710232.1
Acidobacteriaceae_bacterium_KBS_89	WP_020712621.1
Acidobacteriaceae_bacterium_KBS_96	WP_020718419.1
Acidobacteriaceae_bacterium_TAA166	WP_022841980.1
Acidovorax_avenae	WP_013595016.1
Acidovorax_cattleyae	WP_092834800.1
Acidovorax_citrulli	WP_011795696.1
Acidovorax_delafieldii	WP_005795481.1
Acidovorax_ebreus	WP_015913402.1
Acidovorax_konjaci	WP_092957456.1
Acidovorax_oryzae	WP_019701550.1
Acidovorax_radicis	WP_010458202.1
Acidovorax_soli	WP_092699061.1
Acidovorax_sp._56	WP_099655549.1
Acidovorax_sp._59	WP_056062780.1
Acidovorax_sp._62	WP_099741204.1
Acidovorax_sp._69	WP_100410411.1
Acidovorax_sp._CCH12-A4	WP_060977290.1
Acidovorax_sp._CF316	WP_007853914.1
Acidovorax_sp._GW101-3H11	WP_063460261.1
Acidovorax_sp._JHL-3	WP_024815108.1
Acidovorax_sp._JHL-9	WP_026437730.1
Acidovorax_sp._JS42	WP_011805300.1
Acidovorax_sp._KKS102	WP_015014107.1
Acidovorax_sp._KNDSW-TSA6	WP_094286039.1
Acidovorax_sp._Leaf160	WP_056667447.1
Acidovorax_sp._Leaf191	WP_056412083.1
Acidovorax_sp._Leaf76	WP_056412083.1
Acidovorax_sp._Leaf78	WP_056166223.1
Acidovorax_sp._Leaf84	WP_056412083.1
Acidovorax_sp._MR-S7	WP_024001363.1
Acidovorax_sp._NA2	WP_086912400.1
Acidovorax_sp._NA3	WP_094097890.1
Acidovorax_sp._NO-1	WP_008906843.1
Acidovorax_sp._P3	WP_086927247.1
Acidovorax_sp._P4	WP_086927247.1
Acidovorax_sp._RAC01	WP_069105854.1
Acidovorax_sp._Root217	WP_057202998.1
Acidovorax_sp._Root219	WP_057267561.1
Acidovorax_sp._Root267	WP_057224444.1
Acidovorax_sp._Root275	WP_057224444.1
Acidovorax_sp._Root402	WP_056062780.1
Acidovorax_sp._Root568	WP_056744856.1
Acidovorax_sp._Root70	WP_056644551.1
Acidovorax_sp._SD340	WP_055397918.1
Acidovorax_sp._T1	WP_087745846.1
Acidovorax_sp._T1m	WP_087745846.1
Acidovorax_temperans	WP_044400638.1
Acidovorax_valerianellae	WP_092743651.1
Acidovorax_wautersii	WP_092939402.1
Acinetobacter_albensis	WP_092718671.1
Acinetobacter_apis	WP_088823508.1
Acinetobacter_baumannii	WP_001143890.1
Acinetobacter_bereziniae	WP_058967785.1
Acinetobacter_bohemicus	WP_004650547.1
Acinetobacter_boissieri	WP_092749207.1
Acinetobacter_bouvetii	WP_005013097.1
Acinetobacter_brisouii	WP_004899175.1
Acinetobacter_calcoaceticus	WP_003653747.1
Acinetobacter_celticus	WP_068889092.1
Acinetobacter_defluvii	WP_065993736.1
Acinetobacter_dijkshoorniae	WP_079748571.1
Acinetobacter_equi	WP_054580422.1
Acinetobacter_gandensis	WP_067762963.1
Acinetobacter_genomosp._13BJ	WP_043972872.1
Acinetobacter_genomosp._33YU	WP_077163617.1
Acinetobacter_gerneri	WP_004867708.1
Acinetobacter_guillouiae	WP_004718225.1
Acinetobacter_gyllenbergii	WP_016542779.1
Acinetobacter_harbinensis	WP_039619923.1
Acinetobacter_idrijaensis	WP_044112258.1
Acinetobacter_indicus	WP_016658497.1
Acinetobacter_johnsonii	WP_005401320.1
Acinetobacter_junii	WP_004951665.1
Acinetobacter_kookii	WP_092820154.1
Acinetobacter_kyonggiensis	WP_092689658.1
Acinetobacter_lactucae	WP_079748571.1
Acinetobacter_larvae	WP_067557543.1
Acinetobacter_lwoffii	WP_005108558.1
Acinetobacter_marinus	WP_092617403.1
Acinetobacter_nectaris	WP_023273311.1
Acinetobacter_nosocomialis	WP_006580736.1
Acinetobacter_oleivorans	WP_081399247.1
Acinetobacter_parvus	WP_004683354.1
Acinetobacter_pittii	WP_080549280.1
Acinetobacter_pragensis	WP_067669231.1
Acinetobacter_proteolyticus	WP_070076043.1
Acinetobacter_puyangensis	WP_097077503.1
Acinetobacter_radioresistens	WP_005018214.1
Acinetobacter_rudis	WP_016657629.1
Acinetobacter_schindleri	WP_004809907.1
Acinetobacter_seifertii	WP_004705268.1
Acinetobacter_sp._1130196	WP_022575983.1
Acinetobacter_sp._1179249	WP_081282750.1
Acinetobacter_sp._1239920	WP_005018214.1
Acinetobacter_sp._1245249	WP_081405396.1
Acinetobacter_sp._1245593	WP_006582573.1
Acinetobacter_sp._1264765	WP_081406551.1
Acinetobacter_sp._1281984	WP_006582573.1
Acinetobacter_sp._1289694	WP_075383285.1
Acinetobacter_sp._1294243	WP_080947642.1
Acinetobacter_sp._1294596	WP_034682897.1
Acinetobacter_sp._1295259	WP_075383285.1
Acinetobacter_sp._1396970	WP_004884652.1
Acinetobacter_sp._1424608	WP_004884652.1
Acinetobacter_sp._1461402	WP_034669868.1
Acinetobacter_sp._1475718	WP_075383285.1
Acinetobacter_sp._1542444	WP_075383285.1
Acinetobacter_sp._1564232	WP_075383285.1
Acinetobacter_sp._1566109	WP_022575983.1
Acinetobacter_sp._1578804	WP_080947642.1
Acinetobacter_sp._1592897	WP_004884652.1
Acinetobacter_sp._216872	WP_006580736.1
Acinetobacter_sp._21871	WP_004884652.1
Acinetobacter_sp._225588	WP_075383285.1
Acinetobacter_sp._230853	WP_034669868.1
Acinetobacter_sp._259052	WP_004884652.1
Acinetobacter_sp._25977_1	WP_017392618.1
Acinetobacter_sp._25977_10	WP_017392618.1
Acinetobacter_sp._25977_2	WP_017392618.1
Acinetobacter_sp._25977_3	WP_017392618.1
Acinetobacter_sp._25977_4	WP_017392618.1
Acinetobacter_sp._25977_6	WP_017392618.1
Acinetobacter_sp._25977_7	WP_017392618.1
Acinetobacter_sp._25977_8	WP_017392618.1
Acinetobacter_sp._263903-1	WP_034669868.1
Acinetobacter_sp._263903-2	WP_075383285.1
Acinetobacter_sp._272263	WP_034669868.1
Acinetobacter_sp._478810	WP_075383285.1
Acinetobacter_sp._51m	WP_085064928.1
Acinetobacter_sp._528	WP_081032228.1
Acinetobacter_sp._694762	WP_004884652.1
Acinetobacter_sp._723929	WP_075383285.1
Acinetobacter_sp._72431	WP_075383285.1
Acinetobacter_sp._742879	WP_075383285.1
Acinetobacter_sp._766875	WP_002048807.1
Acinetobacter_sp._796380-1375	WP_017392618.1
Acinetobacter_sp._809848	WP_075383285.1
Acinetobacter_sp._826659	WP_075383285.1
Acinetobacter_sp._869535	WP_034685648.1
Acinetobacter_sp._883425	WP_075383285.1
Acinetobacter_sp._88816	WP_006582573.1
Acinetobacter_sp._907131	WP_075383285.1
Acinetobacter_sp._983759	WP_034669868.1
Acinetobacter_sp._A47	WP_038346163.1
Acinetobacter_sp._AG1	WP_046739991.1
Acinetobacter_sp._Ag2	WP_046759800.1
Acinetobacter_sp._ANC_3789	WP_004754406.1
Acinetobacter_sp._ANC_3813	WP_086213106.1
Acinetobacter_sp._ANC_3832	WP_086189292.1
Acinetobacter_sp._ANC_3862	WP_005219558.1
Acinetobacter_sp._ANC_3880	WP_005317879.1
Acinetobacter_sp._ANC_3903	WP_086174505.1
Acinetobacter_sp._ANC_3929	WP_005147247.1
Acinetobacter_sp._ANC_4105	WP_005185425.1
Acinetobacter_sp._ANC_4169	WP_086198577.1
Acinetobacter_sp._ANC_4204	WP_086209006.1
Acinetobacter_sp._ANC_4218	WP_086195817.1
Acinetobacter_sp._ANC_4470	WP_086188686.1
Acinetobacter_sp._ANC_4558	WP_086180000.1
Acinetobacter_sp._ANC_4648	WP_086207133.1
Acinetobacter_sp._ANC_4654	WP_086164918.1
Acinetobacter_sp._ANC_4655	WP_086194160.1
Acinetobacter_sp._ANC_4945	WP_078189332.1
Acinetobacter_sp._ANC_4973	WP_086184277.1
Acinetobacter_sp._ANC_4999	WP_086201984.1
Acinetobacter_sp._ANC_5044	WP_100535195.1
Acinetobacter_sp._ANC_5054	WP_086178196.1
Acinetobacter_sp._ANC_5318	WP_005168781.1
Acinetobacter_sp._ANC_5324	WP_100329372.1
Acinetobacter_sp._ANC_5347	WP_005168781.1
Acinetobacter_sp._ANC_5600	WP_078192494.1
Acinetobacter_sp._AR2-3	WP_071850962.1
Acinetobacter_sp._BMW17	WP_062032308.1
Acinetobacter_sp._BS1	WP_075383285.1
Acinetobacter_sp._CIP_101934	WP_004809907.1
Acinetobacter_sp._CIP_101966	WP_004732359.1
Acinetobacter_sp._CIP_102082	WP_004683354.1
Acinetobacter_sp._CIP_102129	WP_004683354.1
Acinetobacter_sp._CIP_102136	WP_004645005.1
Acinetobacter_sp._CIP_102143	WP_004683354.1
Acinetobacter_sp._CIP_102159	WP_004683354.1
Acinetobacter_sp._CIP_102529	WP_004683354.1
Acinetobacter_sp._CIP_102637	WP_004683354.1
Acinetobacter_sp._CIP_110321	WP_016162252.1
Acinetobacter_sp._CIP_51.11	WP_005248268.1
Acinetobacter_sp._CIP_53.82	WP_005180390.1
Acinetobacter_sp._CIP_56.2	WP_004804015.1
Acinetobacter_sp._CIP_64.2	WP_005238461.1
Acinetobacter_sp._CIP_64.7	WP_004732359.1
Acinetobacter_sp._CIP_70.18	WP_005201279.1
Acinetobacter_sp._CIP_A162	WP_004645005.1
Acinetobacter_sp._COS3	WP_023013803.1
Acinetobacter_sp._DSM_11652	WP_092766777.1
Acinetobacter_sp._ETR1	WP_004718225.1
Acinetobacter_sp._FDAARGOS_131	WP_006582573.1
Acinetobacter_sp._GG2	WP_004705268.1
Acinetobacter_sp._HA	WP_008303070.1
Acinetobacter_sp._HR7	WP_034587761.1
Acinetobacter_sp._LCT-H3	WP_071319829.1
Acinetobacter_sp._Leaf130	WP_045433290.1
Acinetobacter_sp._LMB-5	WP_060464964.1
Acinetobacter_sp._LoGeW2-3	WP_099338158.1
Acinetobacter_sp._LW15	WP_089605864.1
Acinetobacter_sp._MF4640	WP_078389981.1
Acinetobacter_sp._MF4642	WP_005401320.1
Acinetobacter_sp._MN12	WP_033134371.1
Acinetobacter_sp._NBRC_100985	WP_007480645.1
Acinetobacter_sp._NBRC_110496	WP_043972872.1
Acinetobacter_sp._NCu2D-2	WP_067731231.1
Acinetobacter_sp._neg1	WP_047430405.1
Acinetobacter_sp._NIPH_1847	WP_005227531.1
Acinetobacter_sp._NIPH_1859	WP_005275949.1
Acinetobacter_sp._NIPH_1867	WP_005209163.1
Acinetobacter_sp._NIPH_2036	WP_016651483.1
Acinetobacter_sp._NIPH_2100	WP_005297286.1
Acinetobacter_sp._NIPH_2168	WP_005259883.1
Acinetobacter_sp._NIPH_2171	WP_005233664.1
Acinetobacter_sp._NIPH_236	WP_004660237.1
Acinetobacter_sp._NIPH_284	WP_005156438.1
Acinetobacter_sp._NIPH_3623	WP_005282839.1
Acinetobacter_sp._NIPH_542	WP_081402079.1
Acinetobacter_sp._NIPH_713	WP_005168781.1
Acinetobacter_sp._NIPH_758	WP_004775971.1
Acinetobacter_sp._NIPH_809	WP_004657562.1
Acinetobacter_sp._NIPH_817	WP_081399460.1
Acinetobacter_sp._NRRL_B-65365	WP_004775971.1
Acinetobacter_sp._OIFC021	WP_002048807.1
Acinetobacter_sp._P8-3-8	WP_010113394.1
Acinetobacter_sp._Root1280	WP_004718225.1
Acinetobacter_sp._SFA	WP_064102428.1
Acinetobacter_sp._SFB	WP_067868723.1
Acinetobacter_sp._SFC	WP_067726741.1
Acinetobacter_sp._SFD	WP_064094559.1
Acinetobacter_sp._TG19627	WP_005201279.1
Acinetobacter_sp._TG2027	WP_075383285.1
Acinetobacter_sp._TG27347	WP_081032228.1
Acinetobacter_sp._TGL-Y2	WP_067655535.1
Acinetobacter_sp._TTH0-4	WP_053579461.1
Acinetobacter_sp._UNC434CL69Tsu2S25	WP_080947642.1
Acinetobacter_sp._UNC436CL71CviS28	WP_005024337.1
Acinetobacter_sp._Ver3	WP_035264260.1
Acinetobacter_sp._VT_511	WP_004809907.1
Acinetobacter_sp._WC-136	WP_075383285.1
Acinetobacter_sp._WC-141	WP_081400157.1
Acinetobacter_sp._WC-323	WP_009513920.1
Acinetobacter_sp._WC-487	WP_004884652.1
Acinetobacter_sp._WC-743	WP_009586124.1
Acinetobacter_sp._WCHA29	WP_087544174.1
Acinetobacter_sp._WCHA34	WP_068912996.1
Acinetobacter_sp._WCHA39	WP_087547347.1
Acinetobacter_sp._WCHA45	WP_087536025.1
Acinetobacter_sp._WCHA5	WP_087512877.1
Acinetobacter_sp._WCHA52	WP_087549896.1
Acinetobacter_sp._WCHA55	WP_087527335.1
Acinetobacter_sp._WCHA60	WP_068975097.1
Acinetobacter_sp._WCHA62	WP_087553141.1
Acinetobacter_sp._YK3	WP_069578446.1
Acinetobacter_sp._yr461	WP_045433290.1
Acinetobacter_sp._YT-02	WP_096901249.1
Acinetobacter_sp._YZS-X1-1	WP_034169694.1
Acinetobacter_sp._ZOR0008	WP_081032228.1
Acinetobacter_tandoii	WP_016168657.1
Acinetobacter_tjernbergiae	WP_018680037.1
Acinetobacter_towneri	WP_004974551.1
Acinetobacter_venetianus	WP_004877741.1
Actinoalloteichus_cyanogriseus	WP_026420577.1
Actinoalloteichus_spitiensis	WP_016697255.1
Actinobacillus_capsulatus	WP_018651437.1
Actinobacillus_equuli	WP_039195882.1
Actinobacillus_minor	WP_005821112.1
Actinobacillus_pleuropneumoniae	WP_005603006.1
Actinobacillus_succinogenes	WP_012072548.1
Actinobacillus_suis	WP_014990836.1
Actinobacillus_ureae	WP_005621991.1
Actinomadura_chibensis	WP_083981443.1
Actinomadura_macra	WP_084264659.1
Actinosynnema_sp._ALI-1.44	WP_083753884.1
Acuticoccus_yangtzensis	WP_075219192.1
Advenella_kashmirensis	WP_014751652.1
Advenella_mimigardefordensis	WP_025371702.1
Advenella_sp._S44	WP_100698522.1
Aequorivita_capsosiphonis	WP_026451518.1
Aequorivita_soesokkakensis	WP_068760584.1
Aequorivita_sublithincola	WP_014783738.1
Aequorivita_viscosa	WP_073216576.1
Aequorivita_vladivostokensis	WP_045079461.1
Aeribacillus_pallidus	WP_044897991.1
Aerococcus_sp._HMSC062B07	WP_013669735.1
Aerococcus_sp._HMSC075D05	WP_013669735.1
Aerococcus_urinae	WP_013669735.1
Aeromonas_cavernicola	WP_100292356.1
Afifella_marina	WP_092809162.1
Afifella_pfennigii	WP_026381161.1
Afipia_sp._P52-10	WP_034465573.1
Afipia_sp._Root123D2	WP_056300668.1
Agarilytica_rhodophyticola	WP_086931963.1
Aggregatibacter_actinomycetemcomitans	WP_005547254.1
Aggregatibacter_aphrophilus	WP_005701593.1
Aggregatibacter_segnis	WP_006719179.1
Aggregatibacter_sp._oral_taxon_458	WP_021616302.1
Agrobacterium_rhizogenes	WP_034487513.1
Agrobacterium_sp._13-626	WP_034518872.1
Agrobacterium_sp._B131_95	WP_007693068.1
Agrobacterium_sp._B133_95	WP_034518872.1
Agrobacterium_tumefaciens	WP_007693068.1
Aidingimonas_halophila	WP_092571555.1
Albidiferax_sp._OV413	WP_092760543.1
Albimonas_donghaensis	WP_092679557.1
Albimonas_pacifica	WP_092860339.1
Alcaligenes_faecalis	WP_003805039.1
Alcaligenes_sp._EGD-AK7	WP_009463437.1
Alcanivorax_pacificus	WP_008733702.1
Alcanivorax_sp._N3-7A	WP_089032417.1
Algibacter_alginicilyticus	WP_054727245.1
Algibacter_lectus	WP_042506931.1
Algibacter_sp._RHA_19	WP_100896337.1
Algicola_sagamiensis	WP_026317957.1
Algiphilus_aromaticivorans	WP_084191639.1
Aliifodinibius_roseus	WP_084088092.1
Aliifodinibius_sp._WN023	WP_095607440.1
Aliiglaciecola_lipolytica	WP_008846351.1
Aliihoeflea_sp._2WW	WP_024587922.1
Aliivibrio_logei	WP_012551841.1
Aliivibrio_salmonicida	WP_012551841.1
Aliivibrio_wodanis	WP_045104653.1
Alkalibacillus_haloalkaliphilus	WP_083834300.1
Alkalibacterium_pelagium	WP_091478175.1
Alkalibacterium_thalassium	WP_091268748.1
Alkaliphilus_metalliredigens	WP_012065480.1
Alkaliphilus_peptidifermentans	WP_091547085.1
Alkaliphilus_transvaalensis	WP_026478147.1
Allofrancisella_guangzhouensis	WP_052251842.1
alpha_proteobacterium_AAP81b	WP_054127439.1
alpha_proteobacterium_IMCC14465	WP_008517690.1
alpha_proteobacterium_L41A	WP_017504118.1
alpha_proteobacterium_LLX12A	WP_004207790.1
alpha_proteobacterium_Mf_1.05b.01	WP_029641308.1
alpha_proteobacterium_RS24	WP_051295568.1
alpha_proteobacterium_U9-1i	WP_094749133.1
Altererythrobacter_atlanticus	WP_046904021.1
Altererythrobacter_dongtanensis	WP_067675302.1
Altererythrobacter_epoxidivorans	WP_061927272.1
Altererythrobacter_marensis	WP_047807010.1
Altererythrobacter_namhicola	WP_067785025.1
Altererythrobacter_sp._MH-B5	WP_082826044.1
Altererythrobacter_sp._Root672	WP_055923524.1
Altererythrobacter_troitsensis	WP_057882012.1
Altererythrobacter_xiamenensis	WP_086437388.1
Alteribacillus_bidgolensis	WP_091585972.1
Alteribacillus_iranensis	WP_091662485.1
Alteribacillus_persepolensis	WP_091272151.1
Alteromonas_addita	WP_057791092.1
Alteromonas_australica	WP_044058305.1
Alteromonas_confluentis	WP_070126863.1
Alteromonas_macleodii	WP_061095736.1
Alteromonas_marina	WP_039218751.1
Alteromonas_mediterranea	WP_012519502.1
Alteromonas_naphthalenivorans	WP_013783599.1
Alteromonas_pelagimontana	WP_097349129.1
Alteromonas_sp._ALT199	WP_025256194.1
Alteromonas_sp._LOR	WP_032095052.1
Alteromonas_sp._LTR	WP_032095052.1
Alteromonas_sp._Mac1	WP_057791092.1
Alteromonas_sp._P0211	WP_100657978.1
Alteromonas_sp._PEL_67E	WP_076012759.1
Alteromonas_sp._PEL_68C	WP_076012759.1
Alteromonas_sp._V450	WP_071815757.1
Alteromonas_sp._W12	WP_039218751.1
Alteromonas_stellipolaris	WP_057791092.1
Altibacter_lentus	WP_034258689.1
Alysiella_crassa	WP_034293637.1
Amantichitinum_ursilacus	WP_053939763.1
Amorphus_coralli	WP_018701377.1
Amphibacillus_jilinensis	WP_017471333.1
Amphibacillus_marinus	WP_091498021.1
Amphibacillus_sediminis	WP_067842762.1
Amphibacillus_xylanus	WP_015010927.1
Amphiplicatus_metriothermophilus	WP_089412366.1
Amycolatopsis_rubida	WP_093574123.1
Amycolatopsis_sp._AA4	WP_078560706.1
Amycolatopsis_sp._M39	WP_067591551.1
Anabaenopsis_circularis	WP_096577065.1
Anaerobacillus_macyae	WP_048310462.1
Anaeromicrobium_sediminis	WP_095130309.1
Anaeromyxobacter_sp._Fw109-5	WP_012098886.1
Anaerosalibacter_massiliensis	WP_042683190.1
Anaerosalibacter_sp._Marseille-P3206	WP_077367024.1
Anaerosporomusa_subterranea	WP_066240912.1
Anaerovirgula_multivorans	WP_089282877.1
Ancylobacter_rudongensis	WP_091440798.1
Ancylobacter_sp._FA202	WP_018389856.1
Aneurinibacillus_aneurinilyticus	WP_040303136.1
Aneurinibacillus_migulanus	WP_043064967.1
Aneurinibacillus_tyrosinisolvens	WP_047152874.1
Anoxybacillus_amylolyticus	WP_066322897.1
Anoxybacillus_ayderensis	WP_021093617.1
Anoxybacillus_flavithermus	WP_012575915.1
Anoxybacillus_geothermalis	WP_044742687.1
Anoxybacillus_gonensis	WP_009362217.1
Anoxybacillus_kamchatkensis	WP_009362217.1
Anoxybacillus_mongoliensis	WP_021093617.1
Anoxybacillus_pushchinoensis	WP_091700901.1
Anoxybacillus_sp._103	WP_077429592.1
Anoxybacillus_sp._B2M1	WP_044745095.1
Anoxybacillus_sp._B7M1	WP_044745095.1
Anoxybacillus_sp._BCO1	WP_021093617.1
Anoxybacillus_sp._DT3-1	WP_009362217.1
Anoxybacillus_sp._KU2-6_11_	WP_035047599.1
Anoxybacillus_sp._P3H1B	WP_066148882.1
Anoxybacillus_sp._SK3-4	WP_021093617.1
Anoxybacillus_sp._UARK-01	WP_080862623.1
Anoxybacillus_suryakundensis	WP_032101095.1
Anoxybacillus_tepidamans	WP_027410107.1
Anoxybacillus_thermarum	WP_043965038.1
Aquabacterium_sp._NJ1	WP_052162893.1
Aquifex_aeolicus	NP_213162.1
Aquimarina_agarivorans	WP_010522827.1
Aquimarina_aggregata	WP_066318396.1
Aquimarina_amphilecti	WP_091408609.1
Aquimarina_atlantica	WP_034241756.1
Aquimarina_latercula	WP_027392148.1
Aquimarina_longa	WP_062058714.1
Aquimarina_macrocephali	WP_024770233.1
Aquimarina_megaterium	WP_025664700.1
Aquimarina_muelleri	WP_027413873.1
Aquimarina_pacifica	WP_025740071.1
Aquimarina_spongiae	WP_073314836.1
Aquincola_tertiaricarbonis	WP_046112414.1
Aquisalimonas_asiatica	WP_091640277.1
Archangium_gephyra	WP_047860075.1
Archangium_sp._Cb_G35	WP_073559507.1
Archangium_violaceum	WP_084609654.1
Arenibacter_algicola	WP_031444106.1
Arenibacter_certesii	WP_026815089.1
Arenibacter_latericius	WP_026808857.1
Arenibacter_nanhaiticus	WP_072763667.1
Arenibacter_palladensis	WP_072861298.1
Arenibacter_sp._AK53	WP_086478361.1
Arenibacter_sp._C-21	WP_069858539.1
Arenibacter_troitsensis	WP_085497939.1
Arenimonas_composti	WP_051239926.1
Arenimonas_donghaensis	WP_034224218.1
Arenimonas_malthae	WP_043801646.1
Arenimonas_metalli	WP_034213653.1
Arenitalea_lutea	WP_019387053.1
Arsenicicoccus_bolidensis	WP_034251661.1
Arsenophonus_endosymbiont_of_Nilaparvata_lugens	WP_032115004.1
Arsenophonus_nasoniae	WP_026821993.1
Arsukibacterium_sp._MJ3	WP_082122506.1
Arthrobacter_sp._H20	WP_035764508.1
Asaia_astilbis	WP_025823593.1
Asaia_bogorensis	WP_083510906.1
Asaia_prunellae	WP_025884954.1
Asaia_sp._SF2.1	WP_023977879.1
Asanoa_ferruginea	WP_053621433.1
Asticcacaulis_benevestitus	WP_018081114.1
Asticcacaulis_biprosthecium	WP_040309230.1
Asticcacaulis_excentricus	WP_013480542.1
Asticcacaulis_sp._AC402	WP_031235823.1
Asticcacaulis_sp._AC460	WP_023454290.1
Asticcacaulis_sp._AC466	WP_023459676.1
Asticcacaulis_sp._YBE204	WP_023464033.1
Asticcacaulis_taihuensis	WP_090650410.1
Atlantibacter_hermannii	WP_002433535.1
Aurantimonas_coralicida	WP_024352057.1
Aurantimonas_manganoxydans	WP_009210207.1
Aurantimonas_sp._22II-16-19i	WP_083589390.1
Aurantimonas_sp._Leaf443	WP_055846948.1
Aurantimonas_sp._USBA_369	WP_078707676.1
Aureimonas_sp._AU12	WP_062212679.1
Aureimonas_sp._AU20	WP_061975285.1
Aureimonas_sp._AU40	WP_062112064.1
Aureimonas_sp._D3	WP_058602288.1
Aureimonas_sp._Leaf427	WP_056689546.1
Aureimonas_sp._Leaf460	WP_056689546.1
Aureimonas_sp._N4	WP_058602288.1
Aureimonas_ureilytica	WP_019997919.1
Austwickia_chelonae	WP_081578250.1
Azoarcus_olearius	WP_011764257.1
Azoarcus_sp._BH72	WP_011764257.1
Azoarcus_sp._CIB	WP_050417991.1
Azoarcus_sp._KH32C	WP_015438033.1
Azoarcus_toluclasticus	WP_018988659.1
Azoarcus_tolulyticus	WP_076600437.1
Azohydromonas_australica	WP_029001833.1
Azohydromonas_lata	WP_066341580.1
Azospirillum_halopraeferens	WP_051340931.1
Azospirillum_humicireducens	WP_063635328.1
Azospirillum_lipoferum	WP_012975049.1
Azospirillum_oryzae	WP_085090747.1
Azospirillum_sp._B2	WP_098739066.1
Azospirillum_sp._B4	WP_044563359.1
Azospirillum_sp._B506	WP_042696238.1
Azospirillum_thiophilum	WP_045582442.1
Azotobacter_beijerinckii	WP_090729862.1
Azotobacter_chroococcum	WP_082045449.1
Azotobacter_vinelandii	WP_012701598.1
Bacillaceae_bacterium_MTCC_10057	WP_083965908.1
Bacilli_bacterium_VT-13-104	WP_047185149.1
Bacillus_abyssalis	WP_078414167.1
Bacillus_acidicola	WP_083953124.1
Bacillus_aerophilus	WP_008346485.1
Bacillus_aidingensis	WP_026700524.1
Bacillus_altitudinis	WP_007500730.1
Bacillus_alveayuensis	WP_052659440.1
Bacillus_amyloliquefaciens	WP_057080768.1
Bacillus_andreraoultii	WP_033828690.1
Bacillus_anthracis	WP_000746504.1
Bacillus_aquimaris	WP_032086385.1
Bacillus_aryabhattai	WP_033578845.1
Bacillus_atrophaeus	WP_003325790.1
Bacillus_aurantiacus	WP_051314703.1
Bacillus_australimaris	WP_060697063.1
Bacillus_azotoformans	WP_003331991.1
Bacillus_badius	WP_041099510.1
Bacillus_bataviensis	WP_007085089.1
Bacillus_bingmayongensis	WP_017150208.1
Bacillus_bombysepticus	WP_000746512.1
Bacillus_butanolivorans	WP_053344808.1
Bacillus_caseinilyticus	WP_090891860.1
Bacillus_cecembensis	WP_057988081.1
Bacillus_cellulasensis	WP_007500730.1
Bacillus_cereus	WP_000746515.1
Bacillus_cihuensis	WP_028393732.1
Bacillus_circulans	WP_047942211.1
Bacillus_clausii	WP_011248226.1
Bacillus_cohnii	WP_066418919.1
Bacillus_cytotoxicus	WP_012095973.1
Bacillus_drentensis	WP_066258526.1
Bacillus_eiseniae	WP_066190706.1
Bacillus_enclensis	WP_058299714.1
Bacillus_endophyticus	WP_019392228.1
Bacillus_farraginis	WP_058002760.1
Bacillus_filamentosus	WP_040056434.1
Bacillus_firmus	WP_035332041.1
Bacillus_flexus	WP_025752148.1
Bacillus_fordii	WP_018707039.1
Bacillus_fumarioli	WP_066369891.1
Bacillus_gaemokensis	WP_033672915.1
Bacillus_galactosidilyticus	WP_057984671.1
Bacillus_gibsonii	WP_015251895.1
Bacillus_glycinifermentans	WP_048406046.1
Bacillus_gobiensis	WP_053603066.1
Bacillus_gottheilii	WP_066442836.1
Bacillus_halmapalus	WP_078379216.1
Bacillus_halosaccharovorans	WP_078432916.1
Bacillus_halotolerans	WP_059336574.1
Bacillus_haynesii	WP_076792400.1
Bacillus_hisashii	WP_095141332.1
Bacillus_horikoshii	WP_063559698.1
Bacillus_horneckiae	WP_066397246.1
Bacillus_indicus	WP_029280803.1
Bacillus_intestinalis	WP_014114091.1
Bacillus_jeddahensis	WP_040203872.1
Bacillus_kochii	WP_095372072.1
Bacillus_koreensis	WP_053402742.1
Bacillus_lentus	WP_066146863.1
Bacillus_licheniformis	WP_003182702.1
Bacillus_litoralis	WP_066330300.1
Bacillus_loiseleuriae	WP_049683018.1
Bacillus_manliponensis	WP_034642327.1
Bacillus_marinisedimentorum	WP_070119382.1
Bacillus_marisflavi	WP_048006996.1
Bacillus_massilioanorexius	WP_019243757.1
Bacillus_massiliogorillae	WP_042352162.1
Bacillus_megaterium	WP_013082962.1
Bacillus_mesonae	WP_066386712.1
Bacillus_methanolicus	WP_003349582.1
Bacillus_mojavensis	WP_010334585.1
Bacillus_muralis	WP_057912573.1
Bacillus_mycoides	WP_016127724.1
Bacillus_nakamurai	WP_061528302.1
Bacillus_ndiopicus	WP_042470424.1
Bacillus_nealsonii	WP_016202382.1
Bacillus_niacini	WP_063255458.1
Bacillus_niameyensis	WP_062107139.1
Bacillus_novalis	WP_066091401.1
Bacillus_obstructivus	WP_071976452.1
Bacillus_oceanisediminis	WP_009331644.1
Bacillus_oleivorans	WP_097160351.1
Bacillus_oleronius	WP_071976452.1
Bacillus_panaciterrae	WP_028401386.1
Bacillus_paralicheniformis	WP_020451823.1
Bacillus_patagoniensis	WP_078394034.1
Bacillus_populi	WP_096435009.1
Bacillus_praedii	WP_057767955.1
Bacillus_pseudomycoides	WP_033799195.1
Bacillus_psychrosaccharolyticus	WP_051387838.1
Bacillus_pumilus	WP_034660928.1
Bacillus_rhizosphaerae	WP_051881170.1
Bacillus_rubiinfantis	WP_082193096.1
Bacillus_safensis	WP_039179302.1
Bacillus_shacheensis	WP_059102956.1
Bacillus_siamensis	WP_016936611.1
Bacillus_simplex	WP_082201290.1
Bacillus_solani	WP_053477830.1
Bacillus_soli	WP_066068003.1
Bacillus_solimangrovi	WP_069715990.1
Bacillus_sonorensis	WP_040347855.1
Bacillus_sp	WP_004399243.1
Bacillus_sp._0711P9-1	WP_071725013.1
Bacillus_sp._100374	WP_099685822.1
Bacillus_sp._103mf	WP_090919034.1
Bacillus_sp._105MF	WP_018767499.1
Bacillus_sp._112mf	WP_000746500.1
Bacillus_sp._123MFChir2	WP_020062570.1
Bacillus_sp._166amftsu	WP_090693851.1
Bacillus_sp._171095_106	WP_025752148.1
Bacillus_sp._1NLA3E	WP_041580697.1
Bacillus_sp._1s-1	WP_003182702.1
Bacillus_sp._2_A_57_CT2	WP_009331644.1
Bacillus_sp._220_BSPC	WP_081088528.1
Bacillus_sp._275	WP_060675215.1
Bacillus_sp._278922_107	WP_028413527.1
Bacillus_sp._37MA	WP_018395232.1
Bacillus_sp._4048	WP_000746514.1
Bacillus_sp._4049	WP_000746500.1
Bacillus_sp._445_BSPC	WP_081088528.1
Bacillus_sp._491mf	WP_035433294.1
Bacillus_sp._522_BSPC	WP_031536939.1
Bacillus_sp._5B6	WP_007611970.1
Bacillus_sp._5mfcol3.1	WP_023523265.1
Bacillus_sp._7_6_55CFAA_CT2	WP_000746523.1
Bacillus_sp._71mf	WP_090919034.1
Bacillus_sp._72	WP_034288164.1
Bacillus_sp._7520-S	WP_095239437.1
Bacillus_sp._7705b	WP_095713107.1
Bacillus_sp._7788	WP_034660928.1
Bacillus_sp._7884-1	WP_095248353.1
Bacillus_sp._7894-2	WP_095243642.1
Bacillus_sp._916	WP_007407968.1
Bacillus_sp._95MFCvi2.1	WP_018782838.1
Bacillus_sp._A053	WP_014664276.1
Bacillus_sp._ABP14	WP_070807073.1
Bacillus_sp._AFS006103	WP_098263743.1
Bacillus_sp._AFS012607	WP_000746518.1
Bacillus_sp._AFS014408	WP_097899120.1
Bacillus_sp._AFS015802	WP_098350112.1
Bacillus_sp._AFS015896	WP_088232174.1
Bacillus_sp._AFS017274	WP_098372559.1
Bacillus_sp._AFS018417	WP_098309230.1
Bacillus_sp._AFS019443	WP_097899120.1
Bacillus_sp._AFS023182	WP_098302046.1
Bacillus_sp._AFS026049	WP_082609199.1
Bacillus_sp._AFS029637	WP_098945866.1
Bacillus_sp._AFS031507	WP_088089461.1
Bacillus_sp._AFS033286	WP_088232174.1
Bacillus_sp._AFS037270	WP_098528064.1
Bacillus_sp._AFS040349	WP_098799290.1
Bacillus_sp._AFS043905	WP_098865922.1
Bacillus_sp._AFS051223	WP_000746504.1
Bacillus_sp._AFS054943	WP_088232174.1
Bacillus_sp._AFS059628	WP_098667229.1
Bacillus_sp._AFS073361	WP_098572777.1
Bacillus_sp._AFS075034	WP_097899120.1
Bacillus_sp._AFS075960	WP_016085751.1
Bacillus_sp._AFS076308	WP_098528064.1
Bacillus_sp._AFS094228	WP_098936743.1
Bacillus_sp._AFS094611	WP_087959453.1
Bacillus_sp._AFS098217	WP_097899120.1
Bacillus_sp._AM_13_2015_	WP_039179302.1
Bacillus_sp._Aph1	WP_028413527.1
Bacillus_sp._B14905	WP_008176255.1
Bacillus_sp._bc15	WP_000746521.1
Bacillus_sp._BH072	WP_014418122.1
Bacillus_sp._B-jedd	WP_082036281.1
Bacillus_sp._BT1B_CT2	WP_003182702.1
Bacillus_sp._CBA7126	WP_003182702.1
Bacillus_sp._CC120222-01	WP_085187503.1
Bacillus_sp._CHD6a	WP_060665556.1
Bacillus_sp._cl115	WP_000746519.1
Bacillus_sp._cl25	WP_000746519.1
Bacillus_sp._cl95	WP_090833165.1
Bacillus_sp._cl96	WP_000746519.1
Bacillus_sp._CMAA_1185	WP_004399243.1
Bacillus_sp._Co1-6	WP_003153756.1
Bacillus_sp._CPSM8	WP_023857358.1
Bacillus_sp._CX-1	WP_003182702.1
Bacillus_sp._DSM_27956	WP_079533555.1
Bacillus_sp._EB422	WP_000746511.1
Bacillus_sp._es.034	WP_079533555.1
Bacillus_sp._es.036	WP_098442699.1
Bacillus_sp._F56	WP_014664276.1
Bacillus_sp._FDAARGOS_235	WP_000746516.1
Bacillus_sp._FJAT-14266	WP_015251895.1
Bacillus_sp._FJAT-14578	WP_028396215.1
Bacillus_sp._FJAT-18019	WP_053489828.1
Bacillus_sp._FJAT-20673	WP_082854713.1
Bacillus_sp._FJAT-21351	WP_053487234.1
Bacillus_sp._FJAT-21352	WP_082352057.1
Bacillus_sp._FJAT-21945	WP_053477830.1
Bacillus_sp._FJAT-21955	WP_045034996.1
Bacillus_sp._FJAT-22058	WP_084785998.1
Bacillus_sp._FJAT-22090	WP_053592256.1
Bacillus_sp._FJAT-25496	WP_057773215.1
Bacillus_sp._FJAT-26390	WP_065384217.1
Bacillus_sp._FJAT-26652	WP_053357241.1
Bacillus_sp._FJAT-27231	WP_082174516.1
Bacillus_sp._FJAT-27238	WP_016738949.1
Bacillus_sp._FJAT-27245	WP_082307045.1
Bacillus_sp._FJAT-27445	WP_004399243.1
Bacillus_sp._FJAT-27916	WP_049672481.1
Bacillus_sp._FJAT-27986	WP_066102594.1
Bacillus_sp._FJAT-28004	WP_054028264.1
Bacillus_sp._FJAT-28573	WP_062186054.1
Bacillus_sp._FJAT-29814	WP_066314202.1
Bacillus_sp._FJAT-29937	WP_066291536.1
Bacillus_sp._FJAT-44742	WP_100399592.1
Bacillus_sp._FJAT-45066	WP_096156821.1
Bacillus_sp._FJAT-45122	WP_096156821.1
Bacillus_sp._FJAT-45348	WP_096435009.1
Bacillus_sp._FJAT-45505	WP_100360905.1
Bacillus_sp._FMQ74	WP_071577929.1
Bacillus_sp._G1_2015b_	WP_058838916.1
Bacillus_sp._G3_2015_	WP_016110873.1
Bacillus_sp._GeD10	WP_006922350.1
Bacillus_sp._GL120224-02	WP_085187503.1
Bacillus_sp._GZB	WP_007407968.1
Bacillus_sp._GZT	WP_000746509.1
Bacillus_sp._H15-1	WP_003182702.1
Bacillus_sp._H1a	WP_025149553.1
Bacillus_sp._H1m	WP_000746521.1
Bacillus_sp._HMSC036E02	WP_000746512.1
Bacillus_sp._HMSC76G11	WP_070875929.1
Bacillus_sp._I-2	WP_041109490.1
Bacillus_sp._IHB_B_7164	WP_029321499.1
Bacillus_sp._J13	WP_028404447.1
Bacillus_sp._J33	WP_026584038.1
Bacillus_sp._J37	WP_026558980.1
Bacillus_sp._JCA	WP_040203872.1
Bacillus_sp._JCM_19041	WP_054706237.1
Bacillus_sp._JEM-1	WP_000746505.1
Bacillus_sp._JFL15	WP_049628629.1
Bacillus_sp._JH7	WP_000746512.1
Bacillus_sp._JKS001846	WP_000746503.1
Bacillus_sp._JS	WP_014664276.1
Bacillus_sp._K2I17	WP_000746533.1
Bacillus_sp._KbaB1	WP_000746504.1
Bacillus_sp._KbaL1	WP_000746520.1
Bacillus_sp._L_1B0_12	WP_007500730.1
Bacillus_sp._L_1B0_5	WP_023523265.1
Bacillus_sp._L_1B0_8	WP_023523265.1
Bacillus_sp._L27	WP_000746504.1
Bacillus_sp._Leaf13	WP_056520405.1
Bacillus_sp._Leaf406	WP_048014673.1
Bacillus_sp._Leaf49	WP_007500730.1
Bacillus_sp._Leaf75	WP_029321499.1
Bacillus_sp._LF1	WP_090632853.1
Bacillus_sp._LK10	WP_019743268.1
Bacillus_sp._LK2	WP_048375288.1
Bacillus_sp._LK7	WP_014305201.1
Bacillus_sp._LL01	WP_047969854.1
Bacillus_sp._LM_4-2	WP_038429140.1
Bacillus_sp._LYLB4	WP_007407968.1
Bacillus_sp._Lzh-5	WP_022553223.1
Bacillus_sp._M_2-6	WP_008346485.1
Bacillus_sp._M13_2017_	WP_061884705.1
Bacillus_sp._m3-13	WP_010196439.1
Bacillus_sp._MB2021	WP_031536939.1
Bacillus_sp._MB353a	WP_000746504.1
Bacillus_sp._MB366	WP_000746520.1
Bacillus_sp._MD-5	WP_014664276.1
Bacillus_sp._MKU004	WP_064567315.1
Bacillus_sp._MN5	WP_000746504.1
Bacillus_sp._mrc49	WP_100533710.1
Bacillus_sp._MSP13	WP_039074184.1
Bacillus_sp._MSP5.4	WP_020451823.1
Bacillus_sp._MUM_116	WP_071357834.1
Bacillus_sp._N24	WP_071722490.1
Bacillus_sp._N35-10-2	WP_071758646.1
Bacillus_sp._N35-10-4	WP_000746504.1
Bacillus_sp._NH11B	WP_071770889.1
Bacillus_sp._NH24A2	WP_071718327.1
Bacillus_sp._nio-1130	WP_007500730.1
Bacillus_sp._NSP2.1	WP_005830067.1
Bacillus_sp._NSP22.2	WP_081704673.1
Bacillus_sp._NSP9.1	WP_051290384.1
Bacillus_sp._OK048	WP_090761534.1
Bacillus_sp._ok634	WP_016127724.1
Bacillus_sp._OK838	WP_061461939.1
Bacillus_sp._OV166	WP_088089461.1
Bacillus_sp._OV194	WP_091003243.1
Bacillus_sp._OxB-1	WP_041071798.1
Bacillus_sp._P14-1	WP_000746515.1
Bacillus_sp._Pc3	WP_007407968.1
Bacillus_sp._REN51N	WP_040056434.1
Bacillus_sp._Root11	WP_000746518.1
Bacillus_sp._Root131	WP_000746518.1
Bacillus_sp._Root147	WP_025752148.1
Bacillus_sp._Root239	WP_057243766.1
Bacillus_sp._Root920	WP_056767063.1
Bacillus_sp._RP1137	WP_029321499.1
Bacillus_sp._RRD69	WP_035391741.1
Bacillus_sp._RU27A	WP_072368418.1
Bacillus_sp._RU2C	WP_076513134.1
Bacillus_sp._ru9509.4	WP_072368418.1
Bacillus_sp._RUPDJ	WP_007407968.1
Bacillus_sp._RUTrin4	WP_000746516.1
Bacillus_sp._RZ2MS9	WP_000746503.1
Bacillus_sp._S1-R1J2-FB	WP_000746505.1
Bacillus_sp._S1-R2T1-FB	WP_000746505.1
Bacillus_sp._S1-R4H1-FB	WP_000746505.1
Bacillus_sp._S1-R5C1-FB	WP_000746505.1
Bacillus_sp._S2-R3J1-FB-BA1	WP_000746505.1
Bacillus_sp._SB47	WP_020451823.1
Bacillus_sp._SB49	WP_026578273.1
Bacillus_sp._SDLI1	WP_060962553.1
Bacillus_sp._SG-1	WP_044023165.1
Bacillus_sp._SGD-V-76	WP_025910756.1
Bacillus_sp._SJS	WP_035406675.1
Bacillus_sp._SN1	WP_100274542.1
Bacillus_sp._Soil531	WP_029321499.1
Bacillus_sp._Soil745	WP_082609199.1
Bacillus_sp._Soil768D1	WP_057219477.1
Bacillus_sp._TD41	WP_071712644.1
Bacillus_sp._TD42	WP_071743956.1
Bacillus_sp._TH007	WP_058336740.1
Bacillus_sp._TH008	WP_046129559.1
Bacillus_sp._UMTAT18	WP_000746515.1
Bacillus_sp._UNC125MFCrub1.1	WP_035391741.1
Bacillus_sp._UNC322MFChir4.1	WP_035433294.1
Bacillus_sp._UNC41MFS5	WP_026567923.1
Bacillus_sp._UNC437CL72CviS29	WP_026594255.1
Bacillus_sp._UNC438CL73TsuS30	WP_026576076.1
Bacillus_sp._UNC69MF	WP_007407968.1
Bacillus_sp._UNCCL13	WP_090833165.1
Bacillus_sp._URHB0009	WP_027320564.1
Bacillus_sp._v-76	WP_025910756.1
Bacillus_sp._V-88	WP_079533555.1
Bacillus_sp._VT_712	WP_025910756.1
Bacillus_sp._VT-16-64	WP_077113938.1
Bacillus_sp._WP8	WP_039179302.1
Bacillus_sp._X2_2017_	WP_095431577.1
Bacillus_sp._YF23	WP_000746521.1
Bacillus_sp._YP1	WP_004399243.1
Bacillus_sp._YR288	WP_025910756.1
Bacillus_sp._yr331	WP_000746516.1
Bacillus_sporothermodurans	WP_066230992.1
Bacillus_stratosphericus	WP_007500730.1
Bacillus_subtilis	NP_389822.1
Bacillus_swezeyi	WP_076763893.1
Bacillus_tequilensis	WP_024715373.1
Bacillus_testis	WP_050616217.1
Bacillus_thermoamylovorans	WP_034770801.1
Bacillus_thuringiensis	YP_038928.1
Bacillus_toyonensis	WP_000746516.1
Bacillus_tuaregi	WP_071393705.1
Bacillus_vallismortis	WP_010331311.1
Bacillus_velezensis	WP_012117752.1
Bacillus_vietnamensis	WP_034763834.1
Bacillus_vireti	WP_024028436.1
Bacillus_weihaiensis	WP_072578670.1
Bacillus_wiedmannii	WP_000746514.1
Bacillus_wudalianchiensis	WP_065410598.1
Bacillus_xerothermodurans	WP_089199335.1
Bacillus_xiamenensis	WP_008359987.1
Bacillus_zhangzhouensis	WP_034319224.1
bacterium_A52C2	WP_092494913.1
bacterium_endosymbiont_of_Mortierella_elongata_FMR23-6	WP_081953492.1
bacterium_MS4	WP_038323740.1
bacterium_SIT6	WP_062356688.1
Balneola_sp._EhC07	WP_066218691.1
Balneola_vulgaris	WP_018128222.1
Bariatricus_massiliensis	WP_082891572.1
Bartonella_alsatica	WP_005865253.1
Bartonella_ancashensis	WP_053944281.1
Bartonella_apis	WP_083650294.1
Bartonella_australis	WP_015398044.1
Bartonella_birtlesii	WP_026017321.1
Bartonella_bovis	WP_010702472.1
Bartonella_doshiae	WP_024864224.1
Bartonella_elizabethae	WP_005775119.1
Bartonella_florencae	WP_019218627.1
Bartonella_grahamii	WP_015856387.1
Bartonella_henselae	WP_011180750.1
Bartonella_koehlerae	WP_034459331.1
Bartonella_melophagi	WP_007477206.1
Bartonella_queenslandensis	WP_083868423.1
Bartonella_rattaustraliani	WP_019223337.1
Bartonella_rattimassiliensis	WP_007346687.1
Bartonella_schoenbuchensis	WP_010703797.1
Bartonella_senegalensis	WP_019221767.1
Bartonella_sp._DB5-6	WP_040298986.1
Bartonella_sp._JB15	WP_078718952.1
Bartonella_sp._JB63	WP_078718952.1
Bartonella_sp._WD12.1	WP_078663392.1
Bartonella_sp._WD16.2	WP_078705446.1
Bartonella_tamiae	WP_008040204.1
Bartonella_taylorii	WP_040296996.1
Bartonella_tribocorum	WP_012231751.1
Bartonella_vinsonii	WP_004863847.1
Bartonella_washoensis	WP_006924469.1
Basfia_succiniciproducens	WP_090655084.1
Bdellovibrio_bacteriovorus	WP_011163894.1
Bdellovibrio_sp._SKB1291214	WP_088616228.1
Beduini_massiliensis	WP_052466185.1
Beggiatoa_alba	WP_002690435.1
Beggiatoa_leptomitiformis	WP_062153722.1
Beijerinckia_indica	WP_012384550.1
Beijerinckia_mobilis	WP_034995075.1
Bergeyella_zoohelcum	WP_002663223.1
beta_proteobacterium_AAP99	WP_054124708.1
Betaproteobacteria_bacterium_GR16-43	WP_076020689.1
Bhargavaea_beijingensis	WP_092098349.1
Bhargavaea_cecembensis	WP_008297576.1
Bhargavaea_ginsengi	WP_092055157.1
Bisgaard_Taxon_7	WP_100289433.1
Bizionia_argentinensis	WP_008636139.1
Bizionia_echini	WP_092207966.1
Bizionia_paragorgiae	WP_092133194.1
Bizionia_sp._APA-3	WP_066252110.1
Blastococcus_sp._DSM_44272	WP_089338955.1
Blastomonas_sp._AAP25	WP_054133440.1
Blastomonas_sp._AAP53	WP_017669889.1
Blastomonas_sp._CCH10-E1	WP_060977290.1
Blastomonas_sp._CCH11-A4	WP_060977290.1
Blastomonas_sp._CCH13-E1	WP_060977290.1
Blastomonas_sp._CCH15-G10	WP_060977290.1
Blastomonas_sp._CCH1-A6	WP_060977290.1
Blastomonas_sp._CCH2-A2	WP_060977290.1
Blastomonas_sp._CCH2-E1	WP_060977290.1
Blastomonas_sp._CCH3-A3	WP_060977290.1
Blastomonas_sp._CCH3-E3	WP_060977290.1
Blastomonas_sp._CCH4-D12	WP_060977290.1
Blastomonas_sp._CCH5-A3	WP_060977290.1
Blastomonas_sp._CCH5-E3	WP_060977290.1
Blastomonas_sp._CCH6-A6	WP_060977290.1
Blastomonas_sp._CCH7-E1	WP_060977290.1
Blastomonas_sp._CCH8-A3	WP_060977290.1
Blastomonas_sp._CCH8-E1	WP_060977290.1
Blastomonas_sp._CCH9-A1	WP_060977290.1
Blastomonas_sp._CCH9-F3	WP_060977290.1
Blastomonas_sp._RAC04	WP_069049397.1
Blastopirellula_marina	WP_002653116.1
Blautia_coccoides	WP_084043421.1
Blautia_producta	WP_018598275.1
Blautia_sp._KB1	WP_095174298.1
Blautia_sp._YL58	WP_084043421.1
blood_disease_bacterium_A2-HR_MARDI	WP_078223357.1
Bordetella_ansorpii	WP_066420540.1
Bordetella_avium	WP_012418132.1
Bordetella_bronchialis	WP_066355093.1
Bordetella_bronchiseptica	WP_003810321.1
Bordetella_flabilis	WP_066654681.1
Bordetella_genomosp._1	WP_094827414.1
Bordetella_genomosp._10	WP_094854126.1
Bordetella_genomosp._11	WP_094840227.1
Bordetella_genomosp._12	WP_094814516.1
Bordetella_genomosp._13	WP_086078611.1
Bordetella_genomosp._2	WP_081760291.1
Bordetella_genomosp._4	WP_094822632.1
Bordetella_genomosp._5	WP_094800720.1
Bordetella_genomosp._6	WP_086094526.1
Bordetella_genomosp._7	WP_094797112.1
Bordetella_hinzii	WP_032956270.1
Bordetella_holmesii	WP_005013271.1
Bordetella_parapertussis	WP_003810321.1
Bordetella_pertussis	WP_003818533.1
Bordetella_petrii	WP_041864240.1
Bordetella_pseudohinzii	WP_043214622.1
Bordetella_sp._H567	WP_066640300.1
Bordetella_sp._N	WP_057649691.1
Bordetella_trematum	WP_025512720.1
Brachymonas_chironomi	WP_018715104.1
Brachymonas_denitrificans	WP_091817974.1
Bradyrhizobium_icense	WP_083219008.1
Brenneria_sp._EniD312	WP_009112750.1
Brevibacillus_agri	WP_005830067.1
Brevibacillus_borstelensis	WP_003389637.1
Brevibacillus_brevis	WP_012684687.1
Brevibacillus_choshinensis	WP_055747489.1
Brevibacillus_formosus	WP_047073612.1
Brevibacillus_massiliensis	WP_019121373.1
Brevibacillus_panacihumi	WP_023556285.1
Brevibacillus_parabrevis	WP_063230449.1
Brevibacillus_reuszeri	WP_049736842.1
Brevibacillus_sp._BC25	WP_007725392.1
Brevibacillus_sp._CF112	WP_005830067.1
Brevibacillus_sp._Leaf182	WP_056490332.1
Brevibacillus_sp._OK042	WP_092267081.1
Brevibacillus_sp._WF146	WP_065066561.1
Brevibacillus_thermoruber	WP_029098906.1
Brevinema_andersonii	WP_092318439.1
Brevundimonas_abyssalis	WP_021697067.1
Brevundimonas_aveniformis	WP_029087289.1
Brevundimonas_bacteroides	WP_029415676.1
Brevundimonas_diminuta	WP_003165519.1
Brevundimonas_naejangsanensis	WP_024353071.1
Brevundimonas_nasdae	WP_039245544.1
Brevundimonas_sp._374	WP_091745925.1
Brevundimonas_sp._AAP58	WP_054112300.1
Brevundimonas_sp._BAL3	WP_008260309.1
Brevundimonas_sp._DS20	WP_054765114.1
Brevundimonas_sp._EAKA	WP_035309653.1
Brevundimonas_sp._GW460-12-10-14-LB2	WP_066550837.1
Brevundimonas_sp._KM4	WP_045810201.1
Brevundimonas_sp._Leaf168	WP_055808076.1
Brevundimonas_sp._Leaf280	WP_045810201.1
Brevundimonas_sp._Leaf363	WP_056100797.1
Brevundimonas_sp._Root1279	WP_056454430.1
Brevundimonas_sp._Root1423	WP_056614479.1
Brevundimonas_sp._Root608	WP_055830641.1
Brevundimonas_sp._SH203	WP_087119493.1
Brevundimonas_sp._ZS04	WP_046654623.1
Brevundimonas_subvibrioides	WP_013270037.1
Brevundimonas_vesicularis	WP_066626152.1
Brevundimonas_viscosa	WP_092307986.1
Brucella_abortus	WP_002972093.1
Brucella_canis	WP_002972093.1
Brucella_ceti	WP_002972093.1
Brucella_inopinata	WP_008510332.1
Brucella_melitensis	WP_002972093.1
Brucella_microti	WP_002972093.1
Brucella_neotomae	WP_025198630.1
Brucella_ovis	WP_002972093.1
Brucella_pinnipedialis	WP_002972093.1
Brucella_sp._04-5288	WP_002972093.1
Brucella_sp._09RB8471	WP_070998186.1
Brucella_sp._09RB8910	WP_009362826.1
Brucella_sp._141012304	WP_070998186.1
Brucella_sp._2002734562	WP_002972093.1
Brucella_sp._56_94	WP_002972093.1
Brucella_sp._63_311	WP_006164561.1
Brucella_sp._83_13	WP_009362826.1
Brucella_sp._B13-0095	WP_069714852.1
Brucella_sp._BO2	WP_025199185.1
Brucella_sp._CMUL_003	WP_002972093.1
Brucella_sp._CMUL_004	WP_002972093.1
Brucella_sp._CMUL_010	WP_002972093.1
Brucella_sp._CMUL_013	WP_002972093.1
Brucella_sp._CMUL_014	WP_002972093.1
Brucella_sp._CMUL_015	WP_002972093.1
Brucella_sp._CMUL_018	WP_002972093.1
Brucella_sp._CMUL_024	WP_002972093.1
Brucella_sp._CMUL_025	WP_002972093.1
Brucella_sp._CMUL_026	WP_002972093.1
Brucella_sp._CMUL_027	WP_002972093.1
Brucella_sp._CMUL_029	WP_002972093.1
Brucella_sp._CMUL_030	WP_002972093.1
Brucella_sp._CMUL_031	WP_002972093.1
Brucella_sp._CMUL_034	WP_002972093.1
Brucella_sp._CMUL_035	WP_002972093.1
Brucella_sp._CMUL_036	WP_002972093.1
Brucella_sp._CMUL_08	WP_002972093.1
Brucella_sp._F23_97	WP_002972093.1
Brucella_sp._F5_06	WP_002972093.1
Brucella_sp._F5_99	WP_025198908.1
Brucella_sp._F8_99	WP_002972093.1
Brucella_sp._F96_2	WP_002972093.1
Brucella_sp._NF_2653	WP_009362826.1
Brucella_sp._NVSL_07-0026	WP_002972093.1
Brucella_sp._UK1_97	WP_002972093.1
Brucella_sp._UK38_05	WP_002972093.1
Brucella_sp._UK40_99	WP_002972093.1
Brucella_sp._UK5_01	WP_002972093.1
Brucella_suis	WP_002972093.1
Brucella_vulpis	WP_059244321.1
Burkholderia_singularis	WP_059520587.1
Burkholderia_sp._9120	WP_035552461.1
Burkholderia_sp._A27	WP_083085828.1
Burkholderia_sp._ABCPW_111	WP_038751791.1
Burkholderia_sp._b13	WP_076785330.1
Burkholderia_sp._b14	WP_076785330.1
Burkholderia_sp._BDU18	WP_038751791.1
Burkholderia_sp._BDU19	WP_038751791.1
Burkholderia_sp._BDU8	WP_066494044.1
Burkholderia_sp._Bk	WP_020065186.1
Burkholderia_sp._Bp7605	WP_059520587.1
Burkholderia_sp._CCGE1001	WP_013587491.1
Burkholderia_sp._CCGE1002	WP_013088722.1
Burkholderia_sp._CCGE1003	WP_013338489.1
Burkholderia_sp._E7m39	WP_054919649.1
Burkholderia_sp._E7m48	WP_054929888.1
Burkholderia_sp._GAS332	WP_074285112.1
Burkholderia_sp._HB1	WP_006048518.1
Burkholderia_sp._JPY366	WP_013587491.1
Burkholderia_sp._JS23	WP_091910617.1
Burkholderia_sp._K24	WP_028200498.1
Burkholderia_sp._lig30	WP_038710655.1
Burkholderia_sp._MSMB0265	WP_038751791.1
Burkholderia_sp._MSMB0266	WP_038751791.1
Burkholderia_sp._MSMB0852	WP_038751791.1
Burkholderia_sp._MSMB1498	WP_038751791.1
Burkholderia_sp._MSMB2040	WP_038751791.1
Burkholderia_sp._MSMB2041	WP_038751791.1
Burkholderia_sp._MSMB2042	WP_038751791.1
Burkholderia_sp._MSMB617WGS	WP_038751791.1
Burkholderia_sp._OLGA172	WP_063495071.1
Burkholderia_sp._URHA0054	WP_006048518.1
Burkholderia_sp._WSM2230	WP_025599037.1
Burkholderia_sp._WSM2232	WP_027210173.1
Burkholderiaceae_bacterium_16	WP_045235954.1
Burkholderiaceae_bacterium_26	WP_045205969.1
Burkholderiales_bacterium_23	WP_013802272.1
Buttiauxella_agrestis	WP_034455377.1
Buttiauxella_brennerae	WP_064558858.1
Buttiauxella_ferragutiae	WP_064546567.1
Buttiauxella_gaviniae	WP_064511759.1
Buttiauxella_noackiae	WP_064554302.1
Caballeronia_humi	WP_087665674.1
Caballeronia_sordidicola	WP_081889483.1
Caballeronia_terrestris	WP_087655228.1
Caenibacillus_caldisaponilyticus	WP_077614876.1
Caenimonas_sp._SL110	WP_048441296.1
Caenispirillum_bisanense	WP_097279113.1
Caenispirillum_salinarum	WP_009539596.1
Caldibacillus_debilis	WP_020156650.1
Caldicoprobacter_faecalis	WP_051456369.1
Caldicoprobacter_oshimai	WP_051456369.1
Caldimonas_manganoxidans	WP_019560761.1
Caldimonas_taiwanensis	WP_062192781.1
Caloramator_australicus	WP_008908895.1
Caloramator_mitchellensis	WP_057976452.1
Campylobacter_concisus	WP_012001660.1
Campylobacter_corcagiensis	WP_025803437.1
Campylobacter_cuniculorum	WP_027306163.1
Campylobacter_curvus	WP_011992358.1
Campylobacter_fetus	WP_011732164.1
Campylobacter_gracilis	WP_005869581.1
Campylobacter_hyointestinalis	WP_059427325.1
Campylobacter_insulaenigrae	WP_039648956.1
Campylobacter_lanienae	WP_096020164.1
Campylobacter_lari	WP_012660873.1
Campylobacter_mucosalis	WP_034967161.1
Campylobacter_ornithocola	WP_066007802.1
Campylobacter_peloridis	WP_044598156.1
Campylobacter_rectus	WP_002944572.1
Campylobacter_showae	WP_004321292.1
Campylobacter_sp._10_1_50	WP_002942317.1
Campylobacter_sp._FOBRC14	WP_009651317.1
Campylobacter_sp._MIT_97-5078	WP_034906363.1
Campylobacter_sp._NCTC_13003	WP_086301923.1
Campylobacter_sp._P0021	WP_086280804.1
Campylobacter_sp._P0023	WP_086225179.1
Campylobacter_sp._P0024	WP_086237084.1
Campylobacter_sp._P0078	WP_086237084.1
Campylobacter_sp._P0085	WP_086234847.1
Campylobacter_sp._P0087	WP_086225179.1
Campylobacter_sp._P0088	WP_086225179.1
Campylobacter_sp._P0094	WP_086234847.1
Campylobacter_sp._P0098	WP_086225179.1
Campylobacter_sp._P0103	WP_086225179.1
Campylobacter_sp._P0106	WP_086270201.1
Campylobacter_sp._P0107	WP_086244882.1
Campylobacter_sp._P0108	WP_086225179.1
Campylobacter_sp._P0109	WP_086225179.1
Campylobacter_sp._P0111	WP_086306745.1
Campylobacter_sp._P0124	WP_086237084.1
Campylobacter_sp._P0132	WP_086225179.1
Campylobacter_sp._P0134	WP_086304803.1
Campylobacter_sp._P0135	WP_086225179.1
Campylobacter_sp._P0136	WP_086225179.1
Campylobacter_sp._P0138	WP_086233640.1
Campylobacter_sp._P0139	WP_086234847.1
Campylobacter_sp._P0140	WP_086234847.1
Campylobacter_sp._P0187	WP_086289524.1
Campylobacter_sp._P0209	WP_086244315.1
Campylobacter_sp._P0222	WP_086234847.1
Campylobacter_sp._P0227	WP_086243268.1
Campylobacter_sp._P031	WP_086251330.1
Campylobacter_sp._P090	WP_086225179.1
Campylobacter_sp._P091	WP_086253629.1
Campylobacter_sp._P093	WP_086244882.1
Campylobacter_sp._P146	WP_086234847.1
Campylobacter_sp._P148	WP_086245734.1
Campylobacter_sp._P155	WP_086289524.1
Campylobacter_sp._P157	WP_086241620.1
Campylobacter_sp._P159	WP_086252258.1
Campylobacter_sp._P160	WP_086225179.1
Campylobacter_sp._P162	WP_086234847.1
Campylobacter_sp._RM16704	WP_039666427.1
Campylobacter_sp._RM6137	WP_086237084.1
Campylobacter_subantarcticus	WP_039662444.1
Campylobacter_ureolyticus	WP_018713860.1
Campylobacter_volucris	WP_039664973.1
Candidatus_Berkiella_aquae	WP_075066986.1
Candidatus_Berkiella_cookevillensis	WP_077065370.1
Candidatus_Dorea_massiliensis	WP_021430230.1
Candidatus_Filomicrobium_marinum	WP_052743643.1
Candidatus_Fukatsuia_symbiotica	WP_072549714.1
Candidatus_Glomeribacter_gigasporarum	WP_042688445.1
Candidatus_Phaeomarinobacter_ectocarpi	WP_043948983.1
Candidatus_Protochlamydia_amoebophila	WP_011176304.1
Candidatus_Protochlamydia_massiliensis	WP_032125362.1
Candidatus_Protochlamydia_naegleriophila	WP_032125362.1
Candidatus_Protochlamydia_sp._R18	WP_042279717.1
Candidatus_Protochlamydia_sp._W-9	WP_075882980.1
Candidatus_Rickettsiella_isopodorum	WP_071662959.1
Candidatus_Solibacter_usitatus	WP_011681932.1
Candidatus_Stoquefichus_massiliensis	WP_044600139.1
Candidatus_Stoquefichus_sp._KLE1796	WP_066451113.1
Candidatus_Stoquefichus_sp._SB1	WP_050636867.1
Candidimonas_bauzanensis	WP_073101341.1
Capnocytophaga_canimorsus	WP_013996645.1
Carnimonas_nigrificans	WP_034579793.1
Carnobacterium_sp._ZWU0011	WP_081981937.1
Caulobacter_henricii	WP_035048112.1
Caulobacter_mirabilis	WP_099622692.1
Caulobacter_segnis	WP_013079727.1
Caulobacter_sp._AP07	WP_007665087.1
Caulobacter_sp._BP25	WP_099443509.1
Caulobacter_sp._CCH5-E12	WP_062097058.1
Caulobacter_sp._CCH9-E1	WP_066680990.1
Caulobacter_sp._FWC2	WP_099577108.1
Caulobacter_sp._FWC26	WP_062097058.1
Caulobacter_sp._K31	WP_012286900.1
Caulobacter_sp._OV484	WP_047413483.1
Caulobacter_sp._Root1455	WP_056436407.1
Caulobacter_sp._Root1472	WP_056751411.1
Caulobacter_sp._Root342	WP_047413483.1
Caulobacter_sp._Root343	WP_047413483.1
Caulobacter_sp._Root487D2Y	WP_056460537.1
Caulobacter_sp._Root655	WP_056720002.1
Caulobacter_sp._Root656	WP_057185696.1
Caulobacter_sp._UNC279MFTsu5.1	WP_089930314.1
Caulobacter_sp._UNC358MFTsu5.1	WP_029914816.1
Caulobacter_sp._URHA0033	WP_028039118.1
Caulobacter_sp._X	WP_099535891.1
Caulobacter_vibrioides	NP_420390.1
Caulobacteraceae_bacterium_OTSz_A_272	WP_066767099.1
Cedecea_davisae	WP_016538274.1
Cedecea_lapagei	WP_100780401.1
Cedecea_neteri	WP_052050115.1
Cedecea_sp._NFIX57	WP_085542052.1
Celeribacter_indicus	WP_043871212.1
Celeribacter_manganoxidans	WP_088662681.1
Cellulomonas_bogoriensis	WP_035062224.1
Cellulomonas_flavigena	WP_013118551.1
Cellulomonas_sp._KH9	WP_089797714.1
Cellulophaga_algicola	WP_013549032.1
Cellulophaga_baltica	WP_029445674.1
Cellulophaga_geojensis	WP_034644408.1
Cellulophaga_lytica	WP_013622087.1
Cellulophaga_sp._E6_2014_	WP_029445674.1
Cellulophaga_sp._Hel_I_12	WP_047415713.1
Cellulophaga_sp._W5C	WP_077403918.1
Cellulophaga_tyrosinoxydans	WP_084063085.1
Cesiribacter_andamanensis	WP_083879785.1
Chania_multitudinisentens	WP_024913069.1
Chelativorans_sp._BNC1	WP_011582533.1
Chelativorans_sp._J32	WP_028033644.1
Chelatococcus_daeguensis	WP_055460443.1
Chelatococcus_sambhunathii	WP_055460443.1
Chelatococcus_sp._CO-6	WP_026015075.1
Chelatococcus_sp._GW1	WP_026015075.1
Chelonobacter_oris	WP_034611868.1
Chitinilyticum_litopenaei	WP_028456258.1
Chitinimonas_sp._BJB300	WP_099407005.1
Chitiniphilus_shinanonensis	WP_018749163.1
Chitinophagaceae_bacterium_IBVUCB2	WP_086105276.1
Chlamydiales_bacterium_SCGC_AG-110-M15	WP_088245151.1
Chlorogloeopsis_fritschii	WP_016874561.1
Chlorogloeopsis_fritschii	WP_016876413.1
Chondromyces_apiculatus	WP_081865624.1
Chondromyces_crocatus	WP_050430992.1
Chromobacterium_haemolyticum	WP_043632573.1
Chromobacterium_sp._C-61	WP_039753353.1
Chromobacterium_sp._LK1	WP_048411210.1
Chromobacterium_sp._LK11	WP_048415063.1
Chromohalobacter_canadensis	WP_097021785.1
Chromohalobacter_israelensis	WP_035414801.1
Chromohalobacter_japonicus	WP_040240913.1
Chromohalobacter_salexigens	WP_011505705.1
Chroococcidiopsis_thermalis	WP_015156789.1
Chryseobacterium_angstadtii	WP_048505203.1
Chryseobacterium_antarcticum	WP_034721073.1
Chryseobacterium_aquaticum	WP_056012275.1
Chryseobacterium_arachidis	WP_072963023.1
Chryseobacterium_arthrosphaerae	WP_065399910.1
Chryseobacterium_artocarpi	WP_065395558.1
Chryseobacterium_balustinum	WP_079463449.1
Chryseobacterium_bovis	WP_076782909.1
Chryseobacterium_caeni	WP_027382898.1
Chryseobacterium_camelliae	WP_100076120.1
Chryseobacterium_carnipullorum	WP_073328424.1
Chryseobacterium_chaponense	WP_076386811.1
Chryseobacterium_contaminans	WP_066699837.1
Chryseobacterium_cucumeris	WP_062672846.1
Chryseobacterium_culicis	WP_089693287.1
Chryseobacterium_daeguense	WP_027378618.1
Chryseobacterium_formosense	WP_034672843.1
Chryseobacterium_frigidisoli	WP_090080320.1
Chryseobacterium_gallinarum	WP_050021893.1
Chryseobacterium_gambrini	WP_076391033.1
Chryseobacterium_geocarposphaerae	WP_100377873.1
Chryseobacterium_gleum	WP_041461999.1
Chryseobacterium_greenlandense	WP_059135885.1
Chryseobacterium_gregarium	WP_027387268.1
Chryseobacterium_haifense	WP_031504237.1
Chryseobacterium_halperniae	WP_034973646.1
Chryseobacterium_hispalense	WP_029296043.1
Chryseobacterium_hominis	WP_089769893.1
Chryseobacterium_hungaricum	WP_089875129.1
Chryseobacterium_indologenes	WP_027372128.1
Chryseobacterium_indoltheticum	WP_076561361.1
Chryseobacterium_jejuense	WP_089735732.1
Chryseobacterium_jeonii	WP_039350262.1
Chryseobacterium_joostei	WP_076352900.1
Chryseobacterium_koreense	WP_048499392.1
Chryseobacterium_kwangjuense	WP_062651811.1
Chryseobacterium_limigenitum	WP_072409395.1
Chryseobacterium_luteum	WP_034701100.1
Chryseobacterium_molle	WP_072997259.1
Chryseobacterium_oleae	WP_090027557.1
Chryseobacterium_oranimense	WP_040993798.1
Chryseobacterium_palustre	WP_027375825.1
Chryseobacterium_piperi	WP_034684604.1
Chryseobacterium_polytrichastri	WP_054512882.1
Chryseobacterium_scophthalmum	WP_074230575.1
Chryseobacterium_shigense	WP_076507745.1
Chryseobacterium_soldanellicola	WP_089755557.1
Chryseobacterium_soli	WP_034708962.1
Chryseobacterium_solincola	WP_039342423.1
Chryseobacterium_sp._52	WP_099765352.1
Chryseobacterium_sp._6021061333	WP_080777379.1
Chryseobacterium_sp._BGARF1	WP_066675929.1
Chryseobacterium_sp._BLS98	WP_048501736.1
Chryseobacterium_sp._CBo1	WP_034672843.1
Chryseobacterium_sp._CCH4-E10	WP_066438404.1
Chryseobacterium_sp._CF284	WP_007839341.1
Chryseobacterium_sp._CF299	WP_007839341.1
Chryseobacterium_sp._CF314	WP_007839341.1
Chryseobacterium_sp._CF356	WP_034672843.1
Chryseobacterium_sp._CF365	WP_034694065.1
Chryseobacterium_sp._ERMR1_04	WP_054512882.1
Chryseobacterium_sp._FF12	WP_055042153.1
Chryseobacterium_sp._FH2	WP_048509255.1
Chryseobacterium_sp._FP211-J200	WP_063969729.1
Chryseobacterium_sp._G972	WP_068941155.1
Chryseobacterium_sp._Hurlbut01	WP_050377898.1
Chryseobacterium_sp._IHB_B_17019	WP_062163070.1
Chryseobacterium_sp._IHBB_10212	WP_066753983.1
Chryseobacterium_sp._JAH	WP_047443328.1
Chryseobacterium_sp._JM1	WP_034724435.1
Chryseobacterium_sp._JV274	WP_077413241.1
Chryseobacterium_sp._Leaf201	WP_056213945.1
Chryseobacterium_sp._Leaf394	WP_056083362.1
Chryseobacterium_sp._Leaf404	WP_056027541.1
Chryseobacterium_sp._Leaf405	WP_055985786.1
Chryseobacterium_sp._MOF25P	WP_066675929.1
Chryseobacterium_sp._OV259	WP_034756035.1
Chryseobacterium_sp._OV279	WP_072925032.1
Chryseobacterium_sp._OV705	WP_047490011.1
Chryseobacterium_sp._OV715	WP_047455865.1
Chryseobacterium_sp._RU33C	WP_076595161.1
Chryseobacterium_sp._RU37D	WP_076444231.1
Chryseobacterium_sp._StRB126	WP_045492118.1
Chryseobacterium_sp._T16E-39	WP_089028381.1
Chryseobacterium_sp._UNC8MFCol	WP_027372128.1
Chryseobacterium_sp._VAUSW3	WP_088468365.1
Chryseobacterium_sp._VT16-26	WP_087706716.1
Chryseobacterium_sp._YR005	WP_047443328.1
Chryseobacterium_sp._YR203	WP_073170883.1
Chryseobacterium_sp._YR221	WP_047490011.1
Chryseobacterium_sp._YR459	WP_047377901.1
Chryseobacterium_sp._YR460	WP_047398926.1
Chryseobacterium_sp._YR477	WP_047426496.1
Chryseobacterium_sp._YR480	WP_047422049.1
Chryseobacterium_sp._YR485	WP_047380072.1
Chryseobacterium_sp._YR561	WP_081999208.1
Chryseobacterium_taeanense	WP_089861538.1
Chryseobacterium_taichungense	WP_090001619.1
Chryseobacterium_taiwanense	WP_081999208.1
Chryseobacterium_takakiae	WP_072884995.1
Chryseobacterium_taklimakanense	WP_095072232.1
Chryseobacterium_treverense	WP_089819720.1
Chryseobacterium_ureilyticum	WP_076551892.1
Chryseobacterium_vrystaatense	WP_034739708.1
Chryseobacterium_wanjuense	WP_089793954.1
Chryseobacterium_zeae	WP_074235944.1
Citreicella_marina	WP_089845079.1
Citreicella_sp._357	WP_009504788.1
Citreicella_sp._SE45	WP_008884018.1
Citreicella_thiooxidans	WP_008884018.1
Citreimonas_salinaria	WP_089883759.1
Citricoccus_sp._CH26A	WP_010144161.1
Citrobacter_amalonaticus	WP_043000802.1
Citrobacter_braakii	WP_016156429.1
Citrobacter_europaeus	WP_047411451.1
Citrobacter_farmeri	WP_042319212.1
Citrobacter_freundii	WP_003029187.1
Citrobacter_koseri	WP_012132530.1
Citrobacter_pasteurii	WP_005127180.1
Citrobacter_portucalensis	WP_060682257.1
Citrobacter_rodentium	WP_012905683.1
Citrobacter_sedlakii	WP_042282781.1
Citrobacter_sp._30_2	WP_008784670.1
Citrobacter_sp._50677481	WP_042282781.1
Citrobacter_sp._A1	WP_003029187.1
Citrobacter_sp._A316	WP_079937809.1
Citrobacter_sp._AATXQ	WP_061548232.1
Citrobacter_sp._AATXR	WP_003029187.1
Citrobacter_sp._BIDMC107	WP_048216498.1
Citrobacter_sp._BIDMC108	WP_048214268.1
Citrobacter_sp._CFSAN044567	WP_038640384.1
Citrobacter_sp._CtB7.12	WP_043000802.1
Citrobacter_sp._FDAARGOS_156	WP_005127180.1
Citrobacter_sp._JT3	WP_043000802.1
Citrobacter_sp._KTE151	WP_016152994.1
Citrobacter_sp._KTE30	WP_003029187.1
Citrobacter_sp._KTE32	WP_016156429.1
Citrobacter_sp._L17	WP_003029187.1
Citrobacter_sp._MGH_55	WP_043000802.1
Citrobacter_sp._MGH100	WP_005127180.1
Citrobacter_sp._MGH103	WP_048218976.1
Citrobacter_sp._MGH104	WP_048233676.1
Citrobacter_sp._MGH105	WP_048214268.1
Citrobacter_sp._MGH106	WP_045442513.1
Citrobacter_sp._MGH109	WP_032935835.1
Citrobacter_sp._MGH110	WP_048235438.1
Citrobacter_sp._MGH99	WP_003029187.1
Citrobacter_sp._NLAE-zl-C269	WP_043000802.1
Citrobacter_sp._S-77	WP_045442513.1
Citrobacter_sp._TSA-1	WP_016152994.1
Citrobacter_werkmanii	WP_042308639.1
Citrobacter_youngae	WP_006684687.1
Citromicrobium_bathyomarinum	WP_010239740.1
Citromicrobium_sp._JL1351	WP_010239740.1
Citromicrobium_sp._JL2201	WP_010239740.1
Citromicrobium_sp._JL31	WP_010239740.1
Citromicrobium_sp._JL477	WP_010239740.1
Citromicrobium_sp._JLT1363	WP_010409625.1
Citromicrobium_sp._RCC1878	WP_010239740.1
Citromicrobium_sp._RCC1885	WP_010239740.1
Citromicrobium_sp._RCC1897	WP_010239740.1
Citromicrobium_sp._WPS32	WP_054527581.1
Clostridia_bacterium_UC5.1-1D1	WP_054327486.1
Clostridia_bacterium_UC5.1-2H11	WP_007495552.1
Clostridia_bacterium_UC5.1-2H6	WP_008793067.1
Clostridiaceae_bacterium_MS3	WP_044962946.1
Clostridiales_bacterium_1_7_47FAA	WP_008721924.1
Clostridiales_bacterium_CHKCI001	WP_089825680.1
Clostridiales_bacterium_mt11	WP_053965163.1
Clostridiales_bacterium_oral_taxon_876	WP_021657658.1
Clostridiales_bacterium_SK-Y3	WP_094546002.1
Clostridiales_bacterium_VE202-01	WP_024721731.1
Clostridiales_bacterium_VE202-03	WP_007495552.1
Clostridiales_bacterium_VE202-06	WP_081732592.1
Clostridiales_bacterium_VE202-15	WP_024736964.1
Clostridiales_bacterium_VE202-16	WP_009296218.1
Clostridiales_bacterium_VE202-18	WP_008793067.1
Clostridiales_bacterium_VE202-21	WP_025657090.1
Clostridiales_bacterium_VE202-26	WP_025642840.1
Clostridiales_bacterium_VE202-27	WP_049942360.1
Clostridiales_bacterium_VE202-28	WP_008721924.1
Clostridiales_bacterium_VE202-29	WP_009252497.1
Clostridium_aceticum	WP_044825891.1
Clostridium_acetireducens	WP_070111387.1
Clostridium_acetobutylicum	NP_347991.1
Clostridium_algidicarnis	WP_029452893.1
Clostridium_amazonitimonense	WP_032122755.1
Clostridium_amylolyticum	WP_083599718.1
Clostridium_aurantibutyricum	WP_077852495.1
Clostridium_autoethanogenum	WP_023162038.1
Clostridium_cochlearium	WP_089865226.1
Clostridium_coskatii	WP_063600715.1
Clostridium_cylindrosporum	WP_048571417.1
Clostridium_felsineum	WP_077894952.1
Clostridium_formicaceticum	WP_070964398.1
Clostridium_grantii	WP_084133599.1
Clostridium_haemolyticum	WP_039218674.1
Clostridium_homopropionicum	WP_052221037.1
Clostridium_jeddahense	WP_009065075.1
Clostridium_kluyveri	WP_011988988.1
Clostridium_ljungdahlii	WP_013239616.1
Clostridium_massiliodielmoense	WP_080348189.1
Clostridium_merdae	WP_085834076.1
Clostridium_novyi	WP_011721849.1
Clostridium_paraputrificum	WP_081663680.1
Clostridium_pasteurianum	WP_003447133.1
Clostridium_ragsdalei	WP_065079630.1
Clostridium_roseum	WP_077835472.1
Clostridium_sp._1_1_41A1FAA	WP_048925370.1
Clostridium_sp._7_3_54FAA	WP_009296218.1
Clostridium_sp._ASF502	WP_004077725.1
Clostridium_sp._AT4	WP_066544469.1
Clostridium_sp._ATCC_BAA-442	WP_051381945.1
Clostridium_sp._C105KSO13	WP_089984321.1
Clostridium_sp._C105KSO14	WP_022200984.1
Clostridium_sp._CT7	WP_066019702.1
Clostridium_sp._D5	WP_009002852.1
Clostridium_sp._DMHC_10	WP_053243378.1
Clostridium_sp._DSM_18688	WP_078024189.1
Clostridium_sp._FS41	WP_007868598.1
Clostridium_sp._HMb25	WP_009296218.1
Clostridium_sp._K25	WP_039235377.1
Clostridium_sp._KLE_1755	WP_049942360.1
Clostridium_sp._KNHs209	WP_031392124.1
Clostridium_sp._KNHs214	WP_081896960.1
Clostridium_sp._L74	WP_053468912.1
Clostridium_sp._Marseille-P2415	WP_077610438.1
Clostridium_sp._Marseille-P2538	WP_082912969.1
Clostridium_sp._MSTE9	WP_009065075.1
Clostridium_sp._mt5	WP_050608422.1
Clostridium_sp._NCR	WP_035118621.1
Clostridium_sp._W14A	WP_066644785.1
Clostridium_sporogenes	WP_042384112.1
Clostridium_sulfidigenes	WP_035133951.1
Clostridium_tepidum	WP_078024189.1
Clostridium_tetani	WP_011098872.1
Cnuella_takakiae	WP_083596319.1
Cobetia_amphilecti	WP_084589583.1
Cobetia_crustatorum	WP_024952796.1
Cobetia_marina	WP_084207737.1
Cobetia_sp._MM1IDA2H-1	WP_077379957.1
Cobetia_sp._QF-1	WP_024952796.1
Cobetia_sp._UCD-24C	WP_082388672.1
Cohnella_panacarvi	WP_027086167.1
Cohnella_thermotolerans	WP_027094233.1
Coleofasciculus_chthonoplastes	WP_006099962.1
Colwellia_aestuarii	WP_077288147.1
Comamonadaceae_bacterium_CCH12-A10	WP_066787978.1
Comamonadaceae_bacterium_CCH4-C5	WP_066690152.1
Comamonas_aquatica	WP_042418287.1
Comamonas_composti	WP_034388173.1
Comamonas_granuli	WP_042423270.1
Comamonas_serinivorans	WP_087275988.1
Comamonas_sp._26	WP_099736953.1
Comamonas_sp._B-9	WP_021028409.1
Comamonas_sp._E6	WP_059440273.1
Comamonas_terrae	WP_066478255.1
Comamonas_terrigena	WP_066532295.1
Comamonas_testosteroni	WP_003070831.1
Comamonas_thiooxydans	WP_034355960.1
Confluentibacter_citreus	WP_100614886.1
Confluentibacter_lentus	WP_100612598.1
Confluentimicrobium_sp._EMB200-NS6	WP_054540482.1
Coprobacillus_sp._29_1	WP_008788952.1
Coprobacillus_sp._3_3_56FAA	WP_008793067.1
Coprobacillus_sp._8_2_54BFAA	WP_008793067.1
Coprobacillus_sp._D6	WP_008788952.1
Coprobacillus_sp._D7	WP_008793067.1
Coprococcus_sp._HPP0048	WP_016441237.1
Coprococcus_sp._HPP0074	WP_016439416.1
Corallococcus_coralloides	WP_014399175.1
Corynebacterium_diphtheriae	WP_003853202.1
Corynebacterium_efficiens	WP_006768257.1
Corynebacterium_freneyi	WP_035120551.1
Corynebacterium_glyciniphilum	WP_038548821.1
Corynebacterium_halotolerans	WP_015400478.1
Corynebacterium_kutscheri	WP_046440597.1
Corynebacterium_lactis	WP_082313540.1
Corynebacterium_marinum	WP_042621081.1
Corynebacterium_maris	WP_020934384.1
Corynebacterium_nuruki	WP_010119404.1
Corynebacterium_pollutisoli	WP_085550220.1
Corynebacterium_pseudotuberculosis	WP_013241467.1
Corynebacterium_sp._CNJ-954	WP_083650931.1
Corynebacterium_sp._HMSC11E11	WP_035120551.1
Corynebacterium_sputi	WP_034647199.1
Corynebacterium_ulcerans	WP_013911033.1
Corynebacterium_variabile	WP_014010458.1
Corynebacterium_xerosis	WP_082719161.1
Cosenzaea_myxofaciens	WP_066753393.1
Coxiella_burnetii	WP_012570589.1
Crenothrix_polyspora	WP_087145806.1
Criblamydia_sequanensis	WP_041018525.1
Crinalium_epipsammum	WP_015205553.1
Croceibacter_atlanticus	WP_013188180.1
Croceicoccus_marinus	WP_066845792.1
Croceicoccus_mobilis	WP_066768465.1
Croceicoccus_naphthovorans	WP_047820904.1
Croceicoccus_pelagius	WP_066763929.1
Croceicoccus_sp._H4	WP_066556391.1
Croceivirga_radicis	WP_010518902.1
Cronobacter_condimenti	WP_032984199.1
Cronobacter_dublinensis	WP_032966973.1
Cronobacter_malonaticus	WP_032968158.1
Cronobacter_muytjensii	WP_038863174.1
Cronobacter_sakazakii	WP_004386100.1
Cronobacter_turicensis	WP_015741123.1
Cronobacter_universalis	WP_007697145.1
Cruoricaptor_ignavus	WP_073180030.1
Cupriavidus_alkaliphilus	WP_092312677.1
Cupriavidus_basilensis	WP_006160543.1
Cupriavidus_metallidurans	WP_011517328.1
Cupriavidus_nantongensis	WP_062803278.1
Cupriavidus_necator	WP_010812454.1
Cupriavidus_oxalaticus	WP_063240354.1
Cupriavidus_pauculus	WP_061952685.1
Cupriavidus_pinatubonensis	WP_011300457.1
Cupriavidus_sp._amp6	WP_029049350.1
Cupriavidus_sp._BIS7	WP_026036015.1
Cupriavidus_sp._D384	WP_066731906.1
Cupriavidus_sp._GA3-3	WP_010812454.1
Cupriavidus_sp._HMR-1	WP_008646302.1
Cupriavidus_sp._HPC_L_	WP_006578443.1
Cupriavidus_sp._IDO	WP_039006809.1
Cupriavidus_sp._NH9	WP_078199915.1
Cupriavidus_sp._OV038	WP_092290673.1
Cupriavidus_sp._OV096	WP_092290673.1
Cupriavidus_sp._SHE	WP_011517328.1
Cupriavidus_sp._SK-3	WP_035863760.1
Cupriavidus_sp._SK-4	WP_035822209.1
Cupriavidus_sp._USMAA1020	WP_071014974.1
Cupriavidus_sp._USMAA2-4	WP_071014974.1
Cupriavidus_sp._USMAHM13	WP_071014974.1
Cupriavidus_sp._UYPR2.512	WP_018314718.1
Cupriavidus_sp._WS	WP_029043883.1
Cupriavidus_sp._YR651	WP_092135019.1
Cupriavidus_taiwanensis	WP_025581608.1
Curvibacter_delicatus	WP_066703759.1
Curvibacter_gracilis	WP_051443105.1
Curvibacter_lanceolatus	WP_019573663.1
cyanobacterium_PCC_7702	WP_081598486.1
Cyclobacterium_amurskyense	WP_048641820.1
Cyclobacterium_halophilum	WP_092174946.1
Cyclobacterium_lianum	WP_073094372.1
Cyclobacterium_marinum	WP_014020164.1
Cyclobacterium_qasimii	WP_081652419.1
Cystobacter_ferrugineus	WP_084736795.1
Cystobacter_fuscus	WP_002632591.1
Dechloromonas_aromatica	WP_011288671.1
Dechloromonas_denitrificans	WP_066886212.1
Deefgea_rivuli	WP_051534591.1
Defluviimonas_alba	WP_066811513.1
Defluviitalea_phaphyphila	WP_058485378.1
Dehalobacterium_formicoaceticum	WP_089609908.1
Deinococcus_actinosclerus	WP_062157531.1
Deinococcus_apachensis	WP_019587777.1
Deinococcus_aquatilis	WP_019008290.1
Deinococcus_deserti	WP_012694601.1
Deinococcus_ficus	WP_051308097.1
Deinococcus_gobiensis	WP_014695480.1
Deinococcus_grandis	WP_058975766.1
Deinococcus_hopiensis	WP_084049930.1
Deinococcus_indicus	WP_088250014.1
Deinococcus_maricopensis	WP_013557609.1
Deinococcus_marmoris	WP_029483314.1
Deinococcus_misasensis	WP_051963140.1
Deinococcus_murrayi	WP_027459576.1
Deinococcus_phoenicis	WP_034357360.1
Deinococcus_proteolyticus	WP_013614107.1
Deinococcus_puniceus	WP_064014153.1
Deinococcus_radiodurans	NP_285525.1
Deinococcus_reticulitermitis	WP_092264745.1
Deinococcus_sp._2009	WP_022802658.1
Deinococcus_sp._Leaf326	WP_056299478.1
Deinococcus_sp._LM3	WP_078302376.1
Deinococcus_sp._RL	WP_034404704.1
Deinococcus_sp._UR1	WP_099747895.1
Deinococcus_sp._YIM_77859	WP_034387071.1
Deinococcus_swuensis	WP_039684082.1
Deinococcus_wulumuqiensis	WP_017871407.1
Delftia_acidovorans	WP_012205767.1
Delftia_lacustris	WP_046985507.1
Delftia_sp._60	WP_013802272.1
Delftia_sp._670	WP_082254225.1
Delftia_sp._Cs1-4	WP_013802272.1
Delftia_sp._GW456-R20	WP_043820451.1
Delftia_sp._HK171	WP_013802272.1
Delftia_sp._JD2	WP_065346591.1
Delftia_sp._K82	WP_088165471.1
Delftia_sp._RIT313	WP_043820451.1
Delftia_sp._ZNC0008	WP_047473252.1
Delftia_tsuruhatensis	WP_016447069.1
Dendrosporobacter_quercicolus	WP_092073938.1
Derxia_gummosa	WP_084545187.1
Derxia_lacustris	WP_085317577.1
Desulfatitalea_tepidiphila	WP_054029643.1
Desulfitibacter_alkalitolerans	WP_035269303.1
Desulfobulbus_elongatus	WP_028317718.1
Desulfofustis_glycolicus	WP_073373240.1
Desulfonatronum_thioautotrophicum	WP_052812972.1
Desulfonatronum_thiosulfatophilum	WP_092121769.1
Desulfotomaculum_acetoxidans	WP_015759533.1
Desulfotomaculum_aeronauticum	WP_084082271.1
Desulfotomaculum_alkaliphilum	WP_031514623.1
Desulfotomaculum_ferrireducens	WP_077715561.1
Desulfotomaculum_hydrothermale	WP_008410073.1
Desulfotomaculum_intricatum	WP_082789022.1
Desulfotomaculum_nigrificans	WP_003541707.1
Desulfotomaculum_ruminis	WP_081462076.1
Desulfovibrio_desulfuricans	WP_012624176.1
Desulfovibrio_fairfieldensis	WP_062253210.1
Desulfovibrio_legallii	WP_092152593.1
Desulfovibrio_mexicanus	WP_089271293.1
Desulfovibrio_sp._3_1_syn3	WP_008681830.1
Desulfovibrio_sp._6_1_46AFAA	WP_008681830.1
Desulfovibrio_sp._G11	WP_012624176.1
Desulfuribacillus_alkaliarsenatis	WP_069642681.1
Desulfuribacillus_stibiiarsenatis	WP_069702953.1
Desulfuromonas_soudanensis	WP_053549353.1
Desulfuromonas_sp._TF	WP_081702864.1
Devosia_enhydra	WP_084603374.1
Devosia_geojensis	WP_046107633.1
Devosia_soli	WP_046142079.1
Devosia_sp._S37	WP_067452298.1
Devosia_sp._YR412	WP_092181805.1
Diaphorobacter_polyhydroxybutyrativorans	WP_088886632.1
Diaphorobacter_sp._J5-51	WP_047351483.1
Dickeya_chrysanthemi	WP_027712048.1
Dickeya_dadantii	WP_013317977.1
Dickeya_dianthicola	WP_024105970.1
Dickeya_fangzhongdai	WP_049855429.1
Dickeya_solani	WP_022633599.1
Dickeya_sp._B16	WP_038919100.1
Dickeya_sp._MK7	WP_038919100.1
Dickeya_sp._NCPPB_3274	WP_042859871.1
Dickeya_sp._S1	WP_049855429.1
Dickeya_zeae	WP_012884706.1
Dietzia_alimentaria	WP_081477210.1
Dietzia_cinnamea	WP_100086174.1
Dietzia_maris	WP_061916305.1
Dietzia_natronolimnaea	WP_095718751.1
Dietzia_papillomatosis	WP_061916305.1
Dietzia_sp._111N12-1	WP_067718819.1
Dietzia_sp._HMSC21D01	WP_061916305.1
Dietzia_sp._UCD-THP	WP_017837324.1
Dietzia_sp._WMMA184	WP_096906561.1
Dietzia_timorensis	WP_082908692.1
Dokdonella_koreensis	WP_067646561.1
Dokdonia_donghaensis	WP_035324870.1
Dokdonia_pacifica	WP_089372360.1
Dokdonia_sp._4H-3-7-5	WP_013752058.1
Dokdonia_sp._MED134	WP_052084128.1
Dokdonia_sp._PRO95	WP_035336798.1
Domibacillus_aminovorans	WP_063965554.1
Domibacillus_epiphyticus	WP_076764994.1
Domibacillus_mangrovi	WP_073712513.1
Dongia_sp._URHE0060	WP_028098530.1
Dorea_longicatena	WP_044919486.1
Dorea_sp._5-2	WP_016219953.1
Dorea_sp._D27	WP_084002664.1
Duganella_phyllosphaerae	WP_070246918.1
Duganella_sacchari	WP_072786996.1
Duganella_sp._CF517	WP_090318969.1
Duganella_sp._Leaf126	WP_056152724.1
Duganella_sp._Leaf61	WP_040377593.1
Duganella_sp._OV458	WP_090190381.1
Duganella_sp._OV510	WP_090190381.1
Duganella_zoogloeoides	WP_040377593.1
Duodenibacillus_massiliensis	WP_074009582.1
Dyella_sp._333MFSha	WP_036112562.1
Edaphobacillus_lindanitolerans	WP_076759944.1
Edaphobacter_aggregans	WP_035353444.1
Edwardsiella_anguillarum	WP_034163000.1
Edwardsiella_hoshinae	WP_024524961.1
Edwardsiella_ictaluri	WP_015869704.1
Edwardsiella_piscicida	WP_012847125.1
Edwardsiella_sp._EA181011	WP_034163000.1
Edwardsiella_sp._LADL05-105	WP_034163000.1
Edwardsiella_tarda	WP_012847125.1
Eisenbergiella_tayi	WP_044962946.1
Elizabethkingia_anophelis	WP_081318962.1
Elizabethkingia_genomosp._2	WP_059345827.1
Elizabethkingia_genomosp._3	WP_034870805.1
Elizabethkingia_genomosp._4	WP_034870805.1
Elizabethkingia_meningoseptica	WP_019050722.1
Elizabethkingia_miricola	WP_034870805.1
Elizabethkingia_sp._C1558	WP_034870805.1
Elizabethkingia_sp._F8124	WP_078772103.1
Elizabethkingia_sp._G4070	WP_078772103.1
Elizabethkingia_sp._HvH-WGS333	WP_034870805.1
Endozoicomonas_arenosclerae	WP_062267971.1
Endozoicomonas_ascidiicola	WP_095210420.1
Endozoicomonas_atrinae	WP_083232574.1
Endozoicomonas_elysicola	WP_020581471.1
Endozoicomonas_montiporae	WP_034876337.1
Endozoicomonas_numazuensis	WP_034837766.1
Ensifer_aridi	WP_026612674.1
Ensifer_glycinis	WP_064240928.1
Ensifer_shofinae	WP_078070554.1
Ensifer_sojae	WP_034856149.1
Ensifer_sp._BR816	WP_026187382.1
Ensifer_sp._LCM_4579	WP_071017726.1
Ensifer_sp._USDA_6670	WP_029959884.1
Ensifer_sp._WSM1721	WP_026619160.1
Ensifer_sp._YIC4027	WP_069460841.1
Enterobacter_asburiae	WP_014069971.1
Enterobacter_bugandensis	WP_045630184.1
Enterobacter_cancerogenus	WP_006174943.1
Enterobacter_cloacae	YP_003612820.1
Enterobacter_cloacae_complex_bacterium	WP_023313963.1
Enterobacter_cloacae_complex_Hoffmann_cluster_III	WP_022647904.1
Enterobacter_cloacae_complex_Hoffmann_cluster_IV	WP_008500584.1
Enterobacter_cloacae_complex_sp._20432	WP_008500584.1
Enterobacter_cloacae_complex_sp._35009	WP_023343972.1
Enterobacter_cloacae_complex_sp._35618	WP_008500584.1
Enterobacter_cloacae_complex_sp._35651	WP_023343972.1
Enterobacter_cloacae_complex_sp._35669	WP_028012900.1
Enterobacter_cloacae_complex_sp._35699	WP_010430333.1
Enterobacter_cloacae_complex_sp._35731	WP_023343972.1
Enterobacter_cloacae_complex_sp._35734	WP_008500584.1
Enterobacter_cloacae_complex_sp._42192	WP_008500584.1
Enterobacter_cloacae_complex_sp._43444	WP_023327208.1
Enterobacter_cloacae_complex_sp._44242	WP_032651026.1
Enterobacter_cloacae_complex_sp._44246	WP_032651026.1
Enterobacter_cloacae_complex_sp._CIDEIMsCOL9	WP_032639999.1
Enterobacter_cloacae_complex_sp._ECNIH6	WP_038421183.1
Enterobacter_cloacae_complex_sp._ECNIH7	WP_063409819.1
Enterobacter_cloacae_complex_sp._GN02141	WP_032651608.1
Enterobacter_cloacae_complex_sp._GN02208	WP_023617339.1
Enterobacter_cloacae_complex_sp._GN02283	WP_045630184.1
Enterobacter_cloacae_complex_sp._GN02440	WP_008500584.1
Enterobacter_cloacae_complex_sp._GN02468	WP_032651026.1
Enterobacter_cloacae_complex_sp._GN02548	WP_028012900.1
Enterobacter_cloacae_complex_sp._GN02570	WP_023343972.1
Enterobacter_cloacae_complex_sp._GN02587	WP_032651026.1
Enterobacter_cloacae_complex_sp._GN02692	WP_023327208.1
Enterobacter_cloacae_complex_sp._GN02693	WP_010430333.1
Enterobacter_cloacae_complex_sp._GN03164	WP_047348794.1
Enterobacter_cloacae_complex_sp._GN03842	WP_045630184.1
Enterobacter_cloacae_complex_sp._GN04363	WP_059312578.1
Enterobacter_cloacae_complex_sp._GN04787	WP_063438364.1
Enterobacter_cloacae_complex_sp._GN04826	WP_032651026.1
Enterobacter_cloacae_complex_sp._GN05526	WP_063432207.1
Enterobacter_cloacae_complex_sp._GN05729	WP_059356955.1
Enterobacter_cloacae_complex_sp._GN05753	WP_059359826.1
Enterobacter_cloacae_complex_sp._GN06232	WP_063448923.1
Enterobacter_cloacae_complex_sp._SMART_269	WP_008500584.1
Enterobacter_cloacae_complex_sp._SMART_454	WP_008500584.1
Enterobacter_cloacae_complex_sp._SMART_763	WP_008500584.1
Enterobacter_cloacae_complex_sp._SMART_930	WP_008500584.1
Enterobacter_hormaechei	WP_006809001.1
Enterobacter_kobei	WP_014883564.1
Enterobacter_ludwigii	WP_020884336.1
Enterobacter_mori	WP_010430333.1
Enterobacter_soli	WP_014069971.1
Enterobacter_sp._50588862	WP_045630184.1
Enterobacter_sp._50793107	WP_013096917.1
Enterobacter_sp._50858885	WP_032609061.1
Enterobacter_sp._638	WP_012017195.1
Enterobacter_sp._940_PEND	WP_023311361.1
Enterobacter_sp._Ag1	WP_008460845.1
Enterobacter_sp._BIDMC_26	WP_032678019.1
Enterobacter_sp._BIDMC_27	WP_015570677.1
Enterobacter_sp._BIDMC_28	WP_023303563.1
Enterobacter_sp._BIDMC_29	WP_028012900.1
Enterobacter_sp._BIDMC_30	WP_020884336.1
Enterobacter_sp._BIDMC100	WP_003857610.1
Enterobacter_sp._BIDMC109	WP_047719413.1
Enterobacter_sp._BIDMC110	WP_015570677.1
Enterobacter_sp._BIDMC87	WP_023303563.1
Enterobacter_sp._BIDMC92	WP_047958388.1
Enterobacter_sp._BIDMC93	WP_023303563.1
Enterobacter_sp._BIDMC94	WP_032609061.1
Enterobacter_sp._BIDMC99	WP_015570677.1
Enterobacter_sp._Bisph1	WP_039058259.1
Enterobacter_sp._Bisph2	WP_041851554.1
Enterobacter_sp._BWH_37	WP_032609061.1
Enterobacter_sp._BWH52	WP_003857610.1
Enterobacter_sp._BWH63	WP_032609061.1
Enterobacter_sp._BWH64	WP_045344250.1
Enterobacter_sp._CC120223-11	WP_097163910.1
Enterobacter_sp._CRENT-193	WP_003857610.1
Enterobacter_sp._DC1	WP_032657747.1
Enterobacter_sp._DC3	WP_032651026.1
Enterobacter_sp._DC4	WP_032651026.1
Enterobacter_sp._E20	WP_039262330.1
Enterobacter_sp._EGD-HP1	WP_032638254.1
Enterobacter_sp._FY-07	WP_061495332.1
Enterobacter_sp._GN02600	WP_016152994.1
Enterobacter_sp._HK169	WP_047061660.1
Enterobacter_sp._HMSC055A11	WP_004102674.1
Enterobacter_sp._HMSC16D10	WP_008500584.1
Enterobacter_sp._IF2SW-B1	WP_028012900.1
Enterobacter_sp._IF2SW-P2	WP_028012900.1
Enterobacter_sp._J49	WP_020884336.1
Enterobacter_sp._K66-74	WP_033145321.1
Enterobacter_sp._kpr-6	WP_090461366.1
Enterobacter_sp._ku-bf2	WP_048030739.1
Enterobacter_sp._MGH_1	WP_023303563.1
Enterobacter_sp._MGH_10	WP_023303563.1
Enterobacter_sp._MGH_14	WP_003857610.1
Enterobacter_sp._MGH_15	WP_023303563.1
Enterobacter_sp._MGH_22	WP_014883564.1
Enterobacter_sp._MGH_23	WP_014883564.1
Enterobacter_sp._MGH_24	WP_023335441.1
Enterobacter_sp._MGH_25	WP_014883564.1
Enterobacter_sp._MGH_3	WP_003857610.1
Enterobacter_sp._MGH_33	WP_023303563.1
Enterobacter_sp._MGH_37	WP_014883564.1
Enterobacter_sp._MGH_38	WP_023313963.1
Enterobacter_sp._MGH_6	WP_023303563.1
Enterobacter_sp._MGH_7	WP_032609061.1
Enterobacter_sp._MGH119	WP_048208781.1
Enterobacter_sp._MGH120	WP_015570677.1
Enterobacter_sp._MGH128	WP_032609061.1
Enterobacter_sp._MGH86	WP_023303563.1
Enterobacter_sp._NFIX03	WP_007374772.1
Enterobacter_sp._NFIX04	WP_007374772.1
Enterobacter_sp._NFIX06	WP_007374772.1
Enterobacter_sp._NFIX08	WP_007374772.1
Enterobacter_sp._NFIX09	WP_035889244.1
[truncated: 3,728 more rows]

## Sheet: NiSOD
Strain Name	NCBI Accession
_Kitasatospora_papulosa	WP_014154121.1
Acaryochloris.sp.CCMEE5410	WP_010478181.1
Acaryochloris.sp.MBIC11017	WP_012161167.1
Acidimicrobium_ferrooxidans	WP_015797824.1
Acidithrix_ferrooxidans	WP_052606286.1
Acidothermus_cellulolyticus	WP_011719402.1
Actinobacteria_bacterium_DSM_45722	WP_056288542.1
Actinobacteria_bacterium_IMCC19121	WP_029168497.1
Actinobacteria_bacterium_IMCC25003	WP_017954721.1
Actinobacteria_bacterium_IMCC26077	WP_095527871.1
Actinobacteria_bacterium_IMCC26103	WP_095526437.1
Actinobacteria_bacterium_OK006	WP_004983535.1
Actinobacteria_bacterium_OK074	WP_054218881.1
Actinobacteria_bacterium_OV320	WP_020130742.1
Actinobacteria_bacterium_OV450	WP_048475438.1
Actinocatenispora_sera	WP_030445026.1
Actinokineospora_bangkokensis	WP_075977061.1
Actinokineospora_enzanensis	WP_018682304.1
Actinokineospora_inagensis	WP_026424465.1
Actinokineospora_spheciospongiae	WP_035282154.1
Actinokineospora_terrae	WP_092778191.1
Actinomadura_atramentaria	WP_051107920.1
Actinomadura_chibensis	WP_067905479.1
Actinomadura_flavalba	WP_051109157.1
Actinomadura_formosensis	WP_067794235.1
Actinomadura_hibisca	WP_067490250.1
Actinomadura_kijaniata	WP_083999825.1
Actinomadura_latina	WP_067633476.1
Actinomadura_macra	WP_067455175.1
Actinomadura_madurae	WP_021596965.1
Actinomadura_mexicana	WP_089314329.1
Actinomadura_meyerae	WP_089326322.1
Actinomadura_oligospora	WP_051467931.1
Actinomadura_rifamycini	WP_034516835.1
Actinomadura_rubrobrunea	WP_067907066.1
Actinomadura_sp._CNU-125	WP_075904592.1
Actinomycetospora_chiangmaiensis	WP_026204671.1
Actinophytocola_xanthii	WP_075124003.1
Actinophytocola_xinjiangensis	WP_075136717.1
Actinoplanes_atraurantiacus	WP_097318051.1
Actinoplanes_awajinensis	WP_067697252.1
Actinoplanes_derwentensis	WP_092552895.1
Actinoplanes_friuliensis	WP_023562195.1
Actinoplanes_globisporus	WP_020513702.1
Actinoplanes_missouriensis	WP_014447390.1
Actinoplanes_philippinensis	WP_093619126.1
Actinoplanes_rectilineatus	WP_083449779.1
Actinoplanes_regularis	WP_089291482.1
Actinoplanes_sp._N902-109	WP_015625271.1
Actinoplanes_sp._SE50	WP_014694494.1
Actinoplanes_sp._SE50_110	WP_014694494.1
Actinoplanes_sp._TFC3	WP_067508014.1
Actinoplanes_subtropicus	WP_030438691.1
Actinoplanes_utahensis	WP_043524658.1
Actinopolymorpha_alba	WP_020575800.1
Actinopolymorpha_cephalotaxi	WP_092887086.1
Actinopolymorpha_singaporensis	WP_092656550.1
Actinopolyspora_alba	WP_043576769.1
Actinopolyspora_erythraea	WP_043576769.1
Actinopolyspora_halophila	WP_017973487.1
Actinopolyspora_mortivallis	WP_019855337.1
Actinopolyspora_mzabensis	WP_043576769.1
Actinopolyspora_righensis	WP_043576769.1
Actinopolyspora_saharensis	WP_017973487.1
Actinopolyspora_xinjiangensis	WP_043576769.1
Actinospica_acidiphila	WP_006136256.1
Actinospica_robiniae	WP_034265098.1
Actinosporangium_sp._NRRL_B-3428	WP_052576806.1
Actinosynnema_mirum	WP_015804970.1
Actinosynnema_pretiosum	WP_015804970.1
Actinosynnema_sp._ALI-1.44	WP_054295443.1
Aestuariibacter_aggregatus	WP_073323637.1
Agarivorans_albus	WP_016401594.1
Alloactinosynnema_album	WP_091381659.1
Alloactinosynnema_iranicum	WP_091452306.1
Alloactinosynnema_sp._L-07	WP_054051675.1
Allokutzneria_albata	WP_030426765.1
Allokutzneria_sp._NRRL_B-24872	WP_086818981.1
Alteromonas_addita	WP_062085862.1
Alteromonas_australica	WP_044055911.1
Alteromonas_confluentis	WP_070123791.1
Alteromonas_macleodii	WP_061094143.1
Alteromonas_sp._ALT199	WP_025256649.1
Alteromonas_sp._Mac1	WP_061997089.1
Alteromonas_sp._W12	WP_014948153.1
Alteromonas_stellipolaris	WP_057794129.1
Anaerolinea_thermolimosa	WP_062195555.1
Anaerolinea_thermophila	WP_013558680.1
Angustibacter_sp._Root456	WP_056672205.1
Arcobacter_lekithochrous	WP_071628172.1
Arcobacter_sp._LA11	WP_072680762.1
Arsenicicoccus_bolidensis	WP_019287622.1
Arsenicicoccus_sp._oral_taxon_190	WP_050347985.1
Asanoa_hainanensis	WP_089246858.1
Asanoa_ishikariensis	WP_089246858.1
Blastococcus_aggregatus	WP_097194397.1
Blastococcus_endophyticus	WP_091943306.1
Blastococcus_saxobsidens	WP_014377692.1
Blastococcus_sp._DSM_44205	WP_091980854.1
Blastococcus_sp._DSM_44268	WP_091765479.1
Blastococcus_sp._DSM_44270	WP_097182150.1
Blastococcus_sp._DSM_44272	WP_089336159.1
Blastococcus_sp._DSM_46786	WP_091928845.1
Blastococcus_sp._DSM_46838	WP_092196260.1
Blastococcus_sp._URHD0036	WP_029432745.1
Brevefilum_fermentans	WP_087863184.1
Calothrix_parasitica	WP_096656333.1
Calothrix_rhizosoleniae	WP_088243714.1
Candidatus_Blastococcus_massiliensis	WP_040338337.1
Candidatus_Microthrix_parvicella	WP_012231558.1
Candidatus_Nanopelagicus_abundans	WP_018226707.1
Candidatus_Nanopelagicus_hibericus	WP_095672661.1
Candidatus_Nanopelagicus_limnes	WP_095681035.1
Candidatus_Planktophila_dulcis	WP_017954721.1
Candidatus_Planktophila_lacus	WP_095670666.1
Candidatus_Planktophila_limnetica	WP_095698469.1
Candidatus_Planktophila_sulfonica	WP_095673099.1
Candidatus_Planktophila_vernalis	WP_029168497.1
Candidatus_Planktophila_versatilis	WP_095674381.1
Candidatus_Scalindua_sp._husup-a2	WP_096895930.1
Catelliglobosispora_koreensis	WP_020525057.1
Catenovulum_agarivorans	WP_016955748.1
Catenulispora_acidiphila	WP_015796255.1
Catenuloplanes_japonicus	WP_033345530.1
Chloroflexi_bacterium_G233	WP_098504547.1
Chromatiaceae_bacterium_2141T.STBD.0c.01a	WP_078122046.1
Cobetia_crustatorum	WP_024953328.1
Cobetia_marina	WP_084208759.1
Cobetia_sp._MM1IDA2H-1	WP_077376718.1
Cobetia_sp._QF-1	WP_088743285.1
Cobetia_sp._UCD-24C	WP_054556063.1
Colwellia_marinimaniae	WP_057179474.1
Colwellia_mytili	WP_085299441.1
Colwellia_psychrerythraea	WP_011041305.1
Colwellia_sp._MT2012	WP_057179474.1
Colwellia_sp._MT41	WP_058026190.1
Colwellia_sp._TT2012	WP_057830153.1
Coraliomargarita_akajimensis	WP_013042988.1
Couchioplanes_caeruleus	WP_071808690.1
Crocosphaera.watsonii.WH0003	WP_007306654.1
Crocosphaera.watsonii.WH8501	WP_007306654.1
Crossiella_equi	WP_086783374.1
Cryptosporangium_arvum	WP_035858958.1
Cryptosporangium_aurantiacum	WP_073258607.1
Cyanobacterium.aponinum.PCC10605	WP_015220035.1
cyanobacterium_endosymbiont_of_Epithemia_turgida	WP_044107558.1
Dactylococcopsis.salina.PCC8305	WP_041235934.1
Dactylosporangium_aurantiacum	WP_033358451.1
delta_proteobacterium_NaphS2	WP_006422674.1
delta_proteobacterium_PSCGC_5342	WP_027982435.1
delta_proteobacterium_PSCGC_5451	WP_038340046.1
Dermacoccus_nishinomiyaensis	WP_006945950.1
Dermacoccus_sp._CCH2-D9	WP_006945950.1
Dermacoccus_sp._Ellin185	WP_006945950.1
Dermacoccus_sp._PE3	WP_047310274.1
Desulfacinum_infernum	WP_073036268.1
Desulfobacterium_vacuolatum	WP_084067901.1
Desulfobulbus_mediterraneus	WP_028583714.1
Desulfococcus_multivorans	WP_020878413.1
Desulfofaba_hansenii	WP_100390690.1
Desulforhopalus_singaporensis	WP_092220853.1
Desulfotalea_psychrophila	WP_011189745.1
Desulfotignum_balticum	WP_024335163.1
Desulfotignum_phosphitoxidans	WP_006964556.1
Desulfovibrio_oxyclinae	WP_018126082.1
Dissulfuribacter_thermophilus	WP_067615956.1
Endozoicomonas_numazuensis	WP_034835752.1
Enterovibrio_calviensis	WP_017008230.1
Enterovibrio_coralii	WP_067419235.1
Enterovibrio_nigricans	WP_078752341.1
Enterovibrio_pacificus	WP_068898771.1
Ferrimicrobium_acidiphilum	WP_052565365.1
Ferrithrix_thermotolerans	WP_072788055.1
filamentous_cyanobacterium_ESFC-1	WP_018396877.1
Frankia_asymbiotica	WP_007518544.1
Frankia_coriariae	WP_013872465.1
Frankia_discariae	WP_018502291.1
Frankia_elaeagni	WP_018634470.1
Frankia_inefficax	WP_013422010.1
Frankia_sp._BMG5.30	WP_013872465.1
Frankia_sp._BMG5.36	WP_071049996.1
Frankia_sp._Cc1.17	WP_071089368.1
Frankia_sp._CcI49	WP_054565120.1
Frankia_sp._CN3	WP_007518544.1
Frankia_sp._DC12	WP_045876269.1
Frankia_sp._EAN1pec	WP_018502291.1
Frankia_sp._EI5c	WP_066068320.1
Frankia_sp._EUN1f	WP_035951140.1
Frankia_sp._EUN1h	WP_007518544.1
Frankia_sp._G2	WP_054565120.1
Frankia_sp._Iso899	WP_022912635.1
Frankia_sp._NRRL_B-16219	WP_018502291.1
Frankia_sp._R43	WP_054565120.1
Frankia_symbiont_of_Datisca_glomerata	WP_013872465.1
Frankineae_bacterium_MT45	WP_091358800.1
Geitlerinema_sp._PCC_9228	WP_071517910.1
Geodermatophilaceae_bacterium_URHA0031	WP_026844580.1
Geodermatophilaceae_bacterium_URHB0048	WP_029338873.1
Geodermatophilaceae_bacterium_URHB0062	WP_026857284.1
Geodermatophilus_africanus	WP_072918931.1
Geodermatophilus_amargosae	WP_093577942.1
Geodermatophilus_brasiliensis	WP_091065598.1
Geodermatophilus_nigrescens	WP_073421650.1
Geodermatophilus_obscurus	WP_012950164.1
Geodermatophilus_poikilotrophus	WP_091212760.1
Geodermatophilus_pulveris	WP_089303983.1
Geodermatophilus_ruber	WP_091328796.1
Geodermatophilus_sabuli	WP_072918931.1
Geodermatophilus_saharensis	WP_089402364.1
Geodermatophilus_siccatus	WP_091212760.1
Geodermatophilus_soli	WP_091242375.1
Geodermatophilus_sp._B12	WP_100501116.1
Geodermatophilus_sp._DSM_44208	WP_091108369.1
Geodermatophilus_sp._DSM_45219	WP_091380334.1
Geodermatophilus_sp._Leaf369	WP_055765826.1
Geodermatophilus_taihuensis	WP_091555697.1
Geodermatophilus_telluris	WP_091362505.1
Geopsychrobacter_electrodiphilus	WP_020678287.1
Glaciecola_pallidula	WP_006009074.1
Glycomyces_arizonensis	WP_035697133.1
Glycomyces_harbinensis	WP_091040315.1
Glycomyces_sambucus	WP_091053590.1
Glycomyces_sp._NRRL_B-16210	WP_030154985.1
Glycomyces_sp._TRM_41368	WP_100448372.1
Glycomyces_tenuis	WP_035697133.1
Grimontia_celer	WP_062662104.1
Grimontia_indica	WP_002541780.1
Grimontia_marina	WP_062713233.1
Grimontia_sp._AD028	WP_046305589.1
Haloglycomyces_albus	WP_025273764.1
Halomicronema_hongdechloris	WP_080812012.1
Halothece.sp.PCC7418	WP_015226941.1
Hamadaea_tsunoensis	WP_027345864.1
Hellea_balneolensis	WP_026940693.1
Herbidospora_cretacea	WP_030456454.1
Herbidospora_daliensis	WP_030456454.1
Herbidospora_mongoliensis	WP_066362684.1
Herbidospora_sakaeratensis	WP_030456454.1
Herbidospora_yilanensis	WP_030456454.1
Hirschia_baltica	WP_015828819.1
Hirschia_maritima	WP_018997477.1
Ilumatobacter_coccineus	WP_015442184.1
Ilumatobacter_nonamiensis	WP_040494684.1
Ilyobacter_polytropus	WP_013389192.1
Janibacter_corallicola	WP_068254516.1
Janibacter_melonis	WP_068277561.1
Janibacter_sp._HTCC2649	WP_009775743.1
Janibacter_terrae	WP_068325549.1
Jatrophihabitans_endophyticus	WP_073386200.1
Jatrophihabitans_sp._GAS493	WP_096303278.1
Kibdelosporangium_aridum	WP_033381964.1
Kibdelosporangium_phytohabitans	WP_054295443.1
Kibdelosporangium_sp._MJ126-NF4	WP_042195449.1
Kineosporia_sp._A_224	WP_088287564.1
Kineosporia_sp._R_H_3	WP_088287564.1
Kitasatospora_albolonga	WP_084749241.1
Kitasatospora_aureofaciens	WP_030057980.1
Kitasatospora_azatica	WP_035845712.1
Kitasatospora_cheerisanensis	WP_035866018.1
Kitasatospora_griseola	WP_043915979.1
Kitasatospora_mediocidica	WP_035798093.1
Kitasatospora_phosalacinea	WP_030457790.1
Kitasatospora_purpeofusca	WP_030392857.1
Kitasatospora_setae	WP_014138027.1
Kitasatospora_sp._CB01950	WP_073814350.1
Kitasatospora_sp._CB02891	WP_043915979.1
Kitasatospora_sp._MBT63	WP_033818871.1
Kitasatospora_sp._MBT66	WP_043468932.1
Kitasatospora_sp._MY_5-36	WP_049649434.1
Kitasatospora_sp._NRRL_B-11411	WP_030457790.1
Kitasatospora_sp._OK780	WP_100888572.1
Kitasatospora_sp._Root107	WP_057226984.1
Kitasatospora_sp._Root187	WP_057226984.1
Knoellia_aerolata	WP_035936570.1
Knoellia_flava	WP_035947842.1
Knoellia_sinensis	WP_035911530.1
Knoellia_sp._Soil729	WP_056140276.1
Knoellia_subterranea	WP_035902320.1
Kribbia_dieselivorans	WP_068402675.1
Kutzneria_albida	WP_025361031.1
Kutzneria_sp._744	WP_043722065.1
Kytococcus_aerolatus	WP_088817525.1
Kytococcus_sedentarius	WP_015779793.1
Kytococcus_sp._CUA-901	WP_075868023.1
Kytococcus_sp._HMSC28H12	WP_070703803.1
Labilibacter_marinus	WP_066631876.1
Lechevalieria_aerocolonigenes	WP_030471300.1
Lechevalieria_fradiae	WP_090048171.1
Lechevalieria_xinjiangensis	WP_089953129.1
Lentisphaera_araneosa	WP_007278541.1
Lentzea_albida	WP_030476597.1
Lentzea_albidocapillata	WP_030476597.1
Lentzea_flaviverrucosa	WP_030476597.1
Lentzea_guizhouensis	WP_065916284.1
Lentzea_jiangxiensis	WP_065916284.1
Lentzea_kentuckyensis	WP_045312164.1
Lentzea_violacea	WP_030476597.1
Lentzea_waywayandensis	WP_093592081.1
Leptolyngbya.sp.PCC6406	WP_027268814.1
Leptolyngbya.sp.PCC7375	WP_006518321.1
Leptolyngbya.sp.PCC7376	WP_015132759.1
Leptolyngbya_sp._Heron_Island_J	WP_023074403.1
Leptolyngbya_sp._KIOST-1	WP_035984536.1
Levilinea_saccharolytica	WP_062416725.1
Luteipulveratus_halotolerans	WP_050668853.1
Luteipulveratus_mongoliensis	WP_052594319.1
Lyngbya.majuscula.3L	WP_008181886.1
Lyngbya_confervoides	WP_039724789.1
Maribacter_antarcticus	WP_027076369.1
Marinifilaceae_bacterium_SPP2	WP_096433778.1
Marinifilum_fragile	WP_054718222.1
Marinobacter_nanhaiticus	WP_004581050.1
Marinobacterium_jannaschii	WP_027858156.1
Marinomonas_mediterranea	WP_013662275.1
Marinomonas_polaris	WP_072837757.1
Marinomonas_posidonica	WP_013796929.1
Marinomonas_profundimaris	WP_024022309.1
Marinomonas_sp._BSi20584	WP_100187390.1
Marinomonas_sp._ef1	WP_100635256.1
Marinomonas_sp._MED121	WP_009832401.1
Marinomonas_sp._MWYL1	WP_012069129.1
Marinomonas_sp._S3726	WP_046017553.1
Marinomonas_sp._SBI22	WP_063337533.1
Marinomonas_sp._SBI8L	WP_063337533.1
Marinomonas_sp._TW1	WP_063332722.1
Marinomonas_ushuaiensis	WP_036160248.1
Marmoricola_aequoreus	WP_030485336.1
Marmoricola_scoriae	WP_091732579.1
Marmoricola_sp._Leaf446	WP_056536778.1
Marmoricola_sp._URHB0036	WP_027863181.1
Mastigocoleus.testarum	WP_027842383.1
Methylophaga_frappieri	WP_014705026.1
Microbispora_rosea	WP_030511449.1
Microbispora_sp._ATCC_PTA-5024	WP_036331148.1
Microbispora_sp._GKU_823	WP_079316288.1
Microbispora_sp._GMKU363	WP_055479384.1
Micromonospora_aurantiaca	WP_013288353.1
Micromonospora_auratinigra	WP_091665619.1
Micromonospora_avicenniae	WP_076472083.1
Micromonospora_carbonacea	WP_043965912.1
Micromonospora_chaiyaphumensis	WP_091262331.1
Micromonospora_chersina	WP_091318510.1
Micromonospora_chokoriensis	WP_030490383.1
Micromonospora_citrea	WP_091103276.1
Micromonospora_coriariae	WP_089019152.1
Micromonospora_coxensis	WP_088975876.1
Micromonospora_cremea	WP_074314186.1
Micromonospora_eburnea	WP_091118426.1
Micromonospora_echinaurantiaca	WP_088992115.1
Micromonospora_echinofusca	WP_088998581.1
Micromonospora_echinospora	WP_088982265.1
Micromonospora_globosa	WP_013288353.1
Micromonospora_haikouensis	WP_091276928.1
Micromonospora_halophytica	WP_088975876.1
Micromonospora_humi	WP_091068755.1
Micromonospora_inositola	WP_089012729.1
Micromonospora_inyonensis	WP_091451141.1
Micromonospora_krabiensis	WP_091595399.1
Micromonospora_lupini	WP_007464694.1
Micromonospora_marina	WP_013288353.1
Micromonospora_matsumotoense	WP_091241196.1
Micromonospora_mirobrigensis	WP_088973010.1
Micromonospora_narathiwatensis	WP_091197712.1
Micromonospora_nigra	WP_091078700.1
Micromonospora_pallida	WP_091650936.1
Micromonospora_parva	WP_030336684.1
Micromonospora_pattaloongensis	WP_091550239.1
Micromonospora_peucetia	WP_091628278.1
Micromonospora_purpureochromogenes	WP_030503228.1
Micromonospora_rhizosphaerae	WP_091347444.1
Micromonospora_rifamycinica	WP_067311955.1
Micromonospora_rosaria	WP_067360625.1
Micromonospora_saelicesensis	WP_088987805.1
Micromonospora_sediminicola	WP_089155059.1
Micromonospora_siamensis	WP_088973010.1
Micromonospora_sp._ATCC_39149	WP_007072789.1
Micromonospora_sp._CB01531	WP_073837627.1
Micromonospora_sp._CNB394	WP_013288353.1
Micromonospora_sp._CNZ299	WP_099848348.1
Micromonospora_sp._HK10	WP_046569044.1
Micromonospora_sp._II	WP_043328527.1
Micromonospora_sp._L5	WP_013288353.1
Micromonospora_sp._M42	WP_043328527.1
Micromonospora_sp._NBRC_110037	WP_043328527.1
Micromonospora_sp._NBS_11-29	WP_089155059.1
Micromonospora_sp._NRRL_B-16802	WP_053660274.1
Micromonospora_sp._Rc5	WP_043965912.1
Micromonospora_sp._RV43	WP_047894356.1
Micromonospora_sp._TSRI0369	WP_073828737.1
Micromonospora_sp._WMMA1996	WP_089155059.1
Micromonospora_sp._WMMA2032	WP_089155059.1
Micromonospora_sp._WMMB235	WP_013288353.1
Micromonospora_tulbaghiae	WP_013288353.1
Micromonospora_viridifaciens	WP_089006859.1
Micromonospora_wenchangensis	WP_088645999.1
Micromonospora_yangpuensis	WP_091443256.1
Micromonospora_zamorensis	WP_088950007.1
Microtetraspora_fusca	WP_066950610.1
Microtetraspora_glauca	WP_030207400.1
Microtetraspora_malaysiensis	WP_067125825.1
Microtetraspora_niveoalba	WP_067169135.1
Modestobacter_caceresii	WP_036340236.1
Modestobacter_marinus	WP_014742518.1
Modestobacter_sp._DSM_44400	WP_091535805.1
Modestobacter_sp._Leaf380	WP_056288542.1
Moorea_bouillonii	WP_075903032.1
Moritella_sp._JT01	WP_067044546.1
Moritella_sp._PE36	WP_006031411.1
Moritella_viscosa	WP_045109792.1
Mycobacterium_acapulcensis	WP_064395071.1
Mycobacterium_agri	WP_097940509.1
Mycobacterium_aquaticum	WP_029370024.1
Mycobacterium_aromaticivorans	WP_036342074.1
Mycobacterium_aurum	WP_048630714.1
Mycobacterium_austroafricanum	WP_011782788.1
Mycobacterium_brisbanense	WP_029370024.1
Mycobacterium_celeriflavum	WP_067225513.1
Mycobacterium_chlorophenolicum	WP_043413591.1
Mycobacterium_chubuense	WP_014818175.1
Mycobacterium_confluentis	WP_085154118.1
Mycobacterium_dioxanotrophicus	WP_029370024.1
Mycobacterium_duvalii	WP_098006447.1
Mycobacterium_elephantis	WP_046754420.1
Mycobacterium_flavescens	WP_069416953.1
Mycobacterium_gilvum	WP_011892033.1
Mycobacterium_grossiae	WP_070356340.1
Mycobacterium_hassiacum	WP_005632433.1
Mycobacterium_holsaticum	WP_069403512.1
Mycobacterium_intermedium	WP_069418823.1
Mycobacterium_iranicum	WP_024444121.1
Mycobacterium_komanii	WP_090278199.1
Mycobacterium_lehmannii	WP_064395071.1
Mycobacterium_mageritense	WP_036433804.1
Mycobacterium_malmesburyense	WP_090346253.1
Mycobacterium_moriokaense	WP_083157200.1
Mycobacterium_neumannii	WP_064395071.1
Mycobacterium_novocastrense	WP_064413109.1
Mycobacterium_obuense	WP_046363340.1
Mycobacterium_parafortuitum	WP_083146258.1
Mycobacterium_phlei	WP_003891098.1
Mycobacterium_rhodesiae	WP_014210332.1
Mycobacterium_rutilum	WP_083406688.1
Mycobacterium_sp._1164985.4	WP_064423268.1
Mycobacterium_sp._1274761.0	WP_066976828.1
Mycobacterium_sp._141	WP_019970422.1
Mycobacterium_sp._1477680.9	WP_046754420.1
Mycobacterium_sp._1482268.1	WP_067074543.1
Mycobacterium_sp._155	WP_018602292.1
Mycobacterium_sp._852002-10318_SCH4845932	WP_046754420.1
Mycobacterium_sp._852002-51152_SCH6134967	WP_064395071.1
Mycobacterium_sp._852002-51296_SCH5728562-a	WP_067225513.1
Mycobacterium_sp._852002-51961_SCH5331710	WP_064401171.1
Mycobacterium_sp._852013-50091_SCH5140682	WP_064947422.1
Mycobacterium_sp._852014-51730_SCH5271717	WP_046754420.1
Mycobacterium_sp._852014-52144_SCH5372336	WP_064395071.1
Mycobacterium_sp._ACS1612	WP_067796560.1
Mycobacterium_sp._ACS4331	WP_068257221.1
Mycobacterium_sp._AT1	WP_079926083.1
Mycobacterium_sp._CECT_8778	WP_099042493.1
Mycobacterium_sp._CECT_8779	WP_099025782.1
Mycobacterium_sp._djl-10	WP_068914414.1
Mycobacterium_sp._E136	WP_064401171.1
Mycobacterium_sp._E740	WP_068148500.1
Mycobacterium_sp._EPa45	WP_047332794.1
Mycobacterium_sp._GA-0227b	WP_059100684.1
Mycobacterium_sp._GA-1199	WP_064348443.1
Mycobacterium_sp._GA-1285	WP_064423268.1
Mycobacterium_sp._GA-1331	WP_064395071.1
Mycobacterium_sp._GA-1379	WP_064395071.1
Mycobacterium_sp._GA-1683	WP_064395071.1
Mycobacterium_sp._GA-1999	WP_059100684.1
Mycobacterium_sp._GA-2613	WP_064413109.1
Mycobacterium_sp._GA-2617	WP_064413109.1
Mycobacterium_sp._GA-2945b	WP_064413109.1
Mycobacterium_sp._IS-1556	WP_059100684.1
Mycobacterium_sp._IS-1590	WP_064401171.1
Mycobacterium_sp._IS-1744	WP_064395071.1
Mycobacterium_sp._IS-3022	WP_059165297.1
Mycobacterium_sp._JS623	WP_015309948.1
Mycobacterium_sp._M26	WP_059014742.1
Mycobacterium_sp._MS1601	WP_083737236.1
Mycobacterium_sp._NAZ190054	WP_067963016.1
Mycobacterium_sp._PYR10	WP_099962100.1
Mycobacterium_sp._PYR15	WP_071948498.1
Mycobacterium_sp._Root135	WP_056552077.1
Mycobacterium_sp._shizuoka-1	WP_099248224.1
Mycobacterium_sp._Soil538	WP_048420979.1
Mycobacterium_sp._SWH-M1	WP_046363340.1
Mycobacterium_sp._SWH-M3	WP_036433804.1
Mycobacterium_sp._UM_WWY	WP_029370024.1
Mycobacterium_sp._URHB0044	WP_029116175.1
Mycobacterium_sp._WY10	WP_071948498.1
Mycobacterium_sphagni	WP_005142095.1
Mycobacterium_tusciae	WP_006242463.1
Mycobacterium_vaccae	WP_003931318.1
Mycobacterium_vanbaalenii	WP_011782788.1
Myxosarcina_sp._GI1	WP_036481611.1
Nakamurella_multipartita	WP_015746339.1
Neptunomonas_japonica	WP_028469080.1
Neptunomonas_phycophila	WP_075172212.1
Nitriliruptor_alkaliphilus	WP_052669417.1
Nocardia_sp._NRRL_S-836	WP_053736263.1
Nocardioides_alkalitolerans	WP_028471889.1
Nocardioides_alpinus	WP_091197966.1
Nocardioides_dokdonensis	WP_068113536.1
Nocardioides_exalbidus	WP_090971049.1
Nocardioides_halotolerans	WP_028650951.1
Nocardioides_insulae	WP_028661239.1
Nocardioides_jensenii	WP_067437143.1
Nocardioides_lianchengensis	WP_090859573.1
Nocardioides_psychrotolerans	WP_091111451.1
Nocardioides_sp._CF8	WP_010832368.1
Nocardioides_sp._Iso805N	WP_026146056.1
Nocardioides_sp._J54	WP_028655646.1
Nocardioides_sp._JS614	WP_011755185.1
Nocardioides_sp._Leaf285	WP_056864095.1
Nocardioides_sp._Leaf307	WP_056864095.1
Nocardioides_sp._PD653	WP_085873018.1
Nocardioides_sp._PD653-B2	WP_085873018.1
Nocardioides_sp._Root122	WP_056601510.1
Nocardioides_sp._Root1257	WP_056151050.1
Nocardioides_sp._Root140	WP_056686344.1
Nocardioides_sp._Root151	WP_056686344.1
Nocardioides_sp._Root190	WP_056758654.1
Nocardioides_sp._Root224	WP_056151050.1
Nocardioides_sp._Root240	WP_056892888.1
Nocardioides_sp._Root614	WP_056706331.1
Nocardioides_sp._Root682	WP_056706331.1
Nocardioides_sp._Root79	WP_056892888.1
Nocardioides_sp._Soil774	WP_056601510.1
Nocardioides_sp._Soil777	WP_056888499.1
Nocardioides_sp._Soil796	WP_056686344.1
Nocardioides_sp._Soil797	WP_057324572.1
Nocardioides_sp._Soil805	WP_056928319.1
Nocardioides_sp._URHA0020	WP_028642482.1
Nocardioides_sp._URHA0032	WP_028637527.1
Nocardioides_sp._XL1	WP_011755185.1
Nocardioides_szechwanensis	WP_091026393.1
Nocardioides_terrae	WP_091119155.1
Nodosilinea.nodulosa.PCC7104	WP_026072252.1
Nonomuraea_candida	WP_084773057.1
Nonomuraea_coxensis	WP_020544157.1
Nonomuraea_jiangxiensis	WP_090944902.1
Nonomuraea_maritima	WP_090772841.1
Nonomuraea_pusilla	WP_055505301.1
Nonomuraea_sp._ATCC_55076	WP_080045348.1
Nonomuraea_sp._NBRC_110462	WP_055505301.1
Nonomuraea_sp._SBT364	WP_082310527.1
Nonomuraea_wenchangensis	WP_091078772.1
Novosphingobium_sp._P6W	WP_043975551.1
Novosphingobium_sp._ST904	WP_054436343.1
NPacTricho	WP_046542136.1
Oceanobacter_kriegii	WP_028292049.1
P.marinus.str.AS9601	WP_011818912.1
P.marinus.str.MIT9202	WP_033829816.1
P.marinus.str.MIT9211	WP_012195893.1
P.marinus.str.MIT9215	WP_012008182.1
P.marinus.str.MIT9301	WP_011863409.1
P.marinus.str.MIT9303	WP_041374857.1
P.marinus.str.MIT9312	WP_011376936.1
P.marinus.str.MIT9313	WP_011129719.1
P.marinus.str.MIT9515	WP_011820759.1
P.marinus.str.NATL1A	WP_041700624.1
P.marinus.str.NATL2A	WP_041711032.1
P.marinus.subsp.marinus.str.CCMP1375	NP_875759.1
P.marinus.subsp.pastoris.str.CCMP1986	WP_011132928.1
Paraglaciecola_psychrophila	WP_007639838.1
Paraphotobacterium_marinum	WP_089074526.1
Persephonella_hydrogeniphila	WP_097000967.1
Persephonella_sp._IF05-L8	WP_029520013.1
Persephonella_sp._KM09-Lau-8	WP_029521701.1
Phormidium_tenue	WP_073611219.1
Photobacterium_aphoticum	WP_047874681.1
Phycicoccus_cremeus	WP_091755884.1
Phycicoccus_dokdonensis	WP_091780365.1
Phycicoccus_jejuensis	WP_030527756.1
Phycicoccus_sp._Root101	WP_056917214.1
Phycicoccus_sp._Root563	WP_056917214.1
Phycicoccus_sp._Soil748	WP_056883482.1
Phycicoccus_sp._Soil802	WP_056922388.1
Phycicoccus_sp._Soil803	WP_056922388.1
Phycisphaerae_bacterium_L21-RPul-D3	WP_077541514.1
Phycisphaerae_bacterium_SM-PulAB-D3	WP_085755243.1
Phycisphaerae_bacterium_ST-PulAB-D4	WP_085755243.1
Pimelobacter_simplex	WP_038680128.1
Planobispora_rosea	WP_068926815.1
Planomonospora_sphaerica	WP_068897747.1
Plantactinospora_sp._KBS50	WP_095566711.1
Plesiocystis_pacifica	WP_006973020.1
Pleurocapsa.sp.PCC7319	WP_019509501.1
Polaribacter_irgensii	WP_004570794.1
Prochlorococcus_sp._HOT208_60m_808G21	WP_079292640.1
Prochlorococcus_sp._HOT208_60m_808M21	WP_025894879.1
Prochlorococcus_sp._HOT208_60m_813B04	WP_079332968.1
Prochlorococcus_sp._HOT208_60m_813I02	WP_079330420.1
Prochlorococcus_sp._HOT208_60m_813L03	WP_079296256.1
Prochlorococcus_sp._HOT208_60m_813O14	WP_079318621.1
Prochlorococcus_sp._HOT212_60m_824C06	WP_079292640.1
Prochlorococcus_sp._HOT212_60m_824E10	WP_079342469.1
Prochlorococcus_sp._HOT212_60m_826P21	WP_079292640.1
Prochlorococcus_sp._MIT_0601	WP_036902344.1
Prochlorococcus_sp._MIT_0602	WP_036918578.1
Prochlorococcus_sp._MIT_0603	WP_036918578.1
Prochlorococcus_sp._MIT_0604	WP_042850848.1
Prochlorococcus_sp._MIT_0701	WP_036912839.1
Prochlorococcus_sp._MIT_0702	WP_036912839.1
Prochlorococcus_sp._MIT_0703	WP_036912839.1
Prochlorococcus_sp._MIT_0801	WP_036905772.1
Prochlorococcus_sp._MIT_1303	WP_063397293.1
Prochlorococcus_sp._MIT_1306	WP_063395506.1
Prochlorococcus_sp._RS01	WP_077142278.1
Prochlorococcus_sp._RS04	WP_077142278.1
Prochlorococcus_sp._RS50	WP_077142278.1
Prochloron.didemni.P2.Fiji	WP_040939754.1
Prochloron.didemni.P4.Papua.New.Guinea	WP_040939754.1
Pseudoalteromonas_denitrificans	WP_091981932.1
Pseudoalteromonas_espejiana	WP_089349264.1
Pseudoalteromonas_sp._520P1_No._412	WP_042145793.1
Pseudoalteromonas_sp._520P1_No._423	WP_042145793.1
Pseudoalteromonas_sp._NBT06-2	WP_095367829.1
Pseudoalteromonas_sp._P1-13-1a	WP_055013533.1
Pseudoalteromonas_sp._P1-25	WP_055013533.1
Pseudoalteromonas_sp._P1-7a	WP_055013533.1
Pseudonocardia_acaciae	WP_037068136.1
Pseudonocardia_alni	WP_062400785.1
Pseudonocardia_ammonioxydans	WP_093340403.1
Pseudonocardia_asaccharolytica	WP_028929489.1
Pseudonocardia_autotrophica	WP_037051713.1
Pseudonocardia_dioxanivorans	WP_013677187.1
Pseudonocardia_oroxyli	WP_093082297.1
Pseudonocardia_sp._Ae331_Ps2	WP_020628231.1
Pseudonocardia_sp._Ae406_Ps2	WP_020628231.1
Pseudonocardia_sp._Ae505_Ps2	WP_020628231.1
Pseudonocardia_sp._Ae706_Ps2	WP_020628231.1
Pseudonocardia_sp._Ae717_Ps2	WP_020628231.1
Pseudonocardia_sp._AL041005-10	WP_062400785.1
Pseudonocardia_sp._CNS-004	WP_075950714.1
Pseudonocardia_sp._HH130629-09	WP_020628231.1
Pseudonocardia_sp._MH-G8	WP_094923760.1
Pseudonocardia_sp._N23	WP_098957119.1
Pseudonocardia_sp._P2	WP_020628231.1
Pseudonocardia_spinosispora	WP_028936712.1
Psychrobacter_phenylpyruvicus	WP_028859156.1
Psychroflexus_torquis	WP_015023351.1
Psychromonas_sp._SP041	WP_025565058.1
Rhodopirellula_sp._MGV	WP_094413300.1
Richelia.intracellularis.HH01	WP_044304699.1
Richelia.intracellularis.HM01	WP_044259357.1
Richelia_intracellularis	WP_044304699.1
Rivularia.sp.PCC7116	WP_044290923.1
Rubidibacter_lacunae	WP_022605864.1
Rubripirellula_obstinata	WP_068257933.1
Saccharicrinis_fermentans	WP_052343038.1
Saccharopolyspora_antimicrobica	WP_093157921.1
Saccharopolyspora_erythraea	WP_009949693.1
Saccharopolyspora_flava	WP_093413746.1
Saccharopolyspora_jiangxiensis	WP_093157921.1
Saccharopolyspora_shandongensis	WP_093277413.1
Saccharopolyspora_spinosa	WP_010304815.1
Saccharothrix_espanaensis	WP_015104888.1
Saccharothrix_sp._ALI-22-I	WP_077009814.1
Saccharothrix_sp._CB00851	WP_073891370.1
Saccharothrix_sp._NRRL_B-16314	WP_033442608.1
Saccharothrix_sp._NRRL_B-16348	WP_053719552.1
Saccharothrix_sp._ST-888	WP_045298706.1
Saccharothrix_syringae	WP_033429151.1
Salinispora_arenicola	WP_012184106.1
Salinispora_pacifica	WP_018216841.1
Salinispora_tropica	WP_012014903.1
Serinicoccus_chungangensis	WP_058889836.1
Serinicoccus_marinus	WP_022925020.1
Serinicoccus_profundi	WP_010147909.1
Serinicoccus_sp._CNJ-927	WP_022925020.1
Serinicoccus_sp._CUA-874	WP_022925020.1
Serinicoccus_sp._JLT9	WP_066641777.1
Shewanella_fidelis	WP_028767449.1
Shewanella_piezotolerans	WP_020913840.1
Shewanella_psychrophila	WP_077752038.1
Shewanella_sp._Alg231_23	WP_065187583.1
Shewanella_sp._UCD-KL12	WP_076409235.1
Shewanella_violacea	WP_041419932.1
Shewanella_woodyi	WP_012323707.1
Sinosporangium_album	WP_093173813.1
Spirillospora_albida	WP_030164901.1
Spirulina_major	WP_072621179.1
Sporichthya_polymorpha	WP_019876185.1
Stackebrandtia_nassauensis	WP_013020365.1
Stanieria.cyanosphaera.PCC7437	WP_015192999.1
Stanieria_sp._NIES-3757	WP_096381768.1
Streptacidiphilus_albus	WP_034089918.1
Streptacidiphilus_anmyonensis	WP_042365147.1
Streptacidiphilus_carbonis	WP_042405375.1
Streptacidiphilus_jeojiense	WP_030257434.1
Streptacidiphilus_jiangxiensis	WP_042456097.1
Streptacidiphilus_melanogenes	WP_042365147.1
Streptacidiphilus_neutrinimicus	WP_042365147.1
Streptacidiphilus_oryzae	WP_037572960.1
Streptacidiphilus_rugosus	WP_037607807.1
Streptoalloteichus_hindustanus	WP_073487650.1
Streptomyces_abyssalis	WP_070008650.1
Streptomyces_achromogenes	WP_030609856.1
Streptomyces_acidiscabies	WP_010353595.1
Streptomyces_afghaniensis	WP_037673746.1
Streptomyces_africanus	WP_010040396.1
Streptomyces_agglomeratus	WP_069926993.1
Streptomyces_ahygroscopicus	WP_016570886.1
Streptomyces_aidingensis	WP_093841242.1
Streptomyces_albidoflavus	WP_003950798.1
Streptomyces_albireticuli	WP_087926302.1
Streptomyces_alboflavus	WP_030359892.1
Streptomyces_alboverticillatus	WP_086567954.1
Streptomyces_albovinaceus	WP_015611295.1
Streptomyces_alboviridis	WP_015611295.1
Streptomyces_albulus	WP_016570886.1
Streptomyces_albus	WP_003950798.1
Streptomyces_almquistii	WP_030407783.1
Streptomyces_alni	WP_093715197.1
Streptomyces_ambofaciens	WP_053136948.1
Streptomyces_amritsarensis	WP_030036761.1
Streptomyces_antibioticus	WP_014674929.1
Streptomyces_antioxidans	WP_046090235.1
Streptomyces_anulatus	WP_003966342.1
Streptomyces_atratus	WP_037689114.1
Streptomyces_atriruber	WP_055564736.1
Streptomyces_atroolivaceus	WP_033298259.1
Streptomyces_aurantiacus	WP_016645679.1
Streptomyces_auratus	WP_006603170.1
Streptomyces_aureocirculatus	WP_030560688.1
Streptomyces_aureus	WP_037620897.1
Streptomyces_autolyticus	WP_069873180.1
Streptomyces_avellaneus	WP_030057980.1
Streptomyces_avermitilis	WP_004983535.1
Streptomyces_avicenniae	WP_052848262.1
Streptomyces_azureus	WP_059416585.1
Streptomyces_baarnensis	WP_030079469.1
Streptomyces_bicolor	WP_020123534.1
Streptomyces_bikiniensis	WP_030207400.1
Streptomyces_bingchenggensis	WP_014176526.1
Streptomyces_bobili	WP_086771226.1
Streptomyces_bottropensis	WP_005480378.1
Streptomyces_brasiliensis	WP_015611295.1
Streptomyces_bungoensis	WP_061924093.1
Streptomyces_caatingaensis	WP_049716930.1
Streptomyces_cacaoi	WP_030876292.1
Streptomyces_caelestis	WP_004983535.1
Streptomyces_caeruleatus	WP_030928916.1
Streptomyces_californicus	WP_015611295.1
Streptomyces_canus	WP_020123534.1
Streptomyces_capuensis	WP_003984579.1
Streptomyces_carpinensis	WP_086730553.1
Streptomyces_castelarensis	WP_059147763.1
Streptomyces_catenulae	WP_030280828.1
Streptomyces_cattleya	WP_014144820.1
Streptomyces_cellostaticus	WP_030790542.1
Streptomyces_celluloflavus	WP_033298259.1
Streptomyces_cellulosae	WP_003992892.1
Streptomyces_chartreusis	WP_010040396.1
Streptomyces_chattanoogensis	WP_046926042.1
Streptomyces_cinnamoneus	WP_071962366.1
Streptomyces_clavuligerus	WP_003953998.1
Streptomyces_coelicoflavus	WP_003973716.1
Streptomyces_coelicolor	NP_629400.1
Streptomyces_collinus	WP_020942188.1
Streptomyces_corchorusii	WP_014674929.1
Streptomyces_curacoi	WP_020136639.1
Streptomyces_cyaneofuscatus	WP_015611295.1
Streptomyces_cyaneogriseus	WP_014674929.1
Streptomyces_davaonensis	WP_005480378.1
Streptomyces_decoyicus	WP_030085982.1
Streptomyces_diastatochromogenes	WP_016570886.1
Streptomyces_durhamensis	WP_023546844.1
Streptomyces_endus	WP_030823187.1
Streptomyces_erythrochromogenes	WP_030036761.1
Streptomyces_europaeiscabiei	WP_005480378.1
Streptomyces_exfoliatus	WP_015036129.1
Streptomyces_filamentosus	WP_006127515.1
Streptomyces_fimicarius	WP_015611295.1
Streptomyces_flaveolus	WP_014674929.1
Streptomyces_flaveus	WP_014674929.1
Streptomyces_flavidovirens	WP_028811711.1
Streptomyces_flavochromogenes	WP_030320908.1
Streptomyces_flavotricini	WP_030036761.1
Streptomyces_flavovariabilis	WP_031140564.1
Streptomyces_flavovirens	WP_014154121.1
Streptomyces_flocculus	WP_030407783.1
Streptomyces_floridae	WP_015611295.1
Streptomyces_formicae	WP_078075133.1
Streptomyces_fradiae	WP_030545080.1
Streptomyces_fulvissimus	WP_015611295.1
Streptomyces_fulvoviolaceus	WP_005480378.1
Streptomyces_fulvoviridis	WP_014154121.1
Streptomyces_galbus	WP_031140564.1
Streptomyces_gancidicus	WP_006136256.1
Streptomyces_gibsonii	WP_030407783.1
Streptomyces_gilvigriseus	WP_071658523.1
Streptomyces_gilvosporeus	WP_083107373.1
Streptomyces_glaucescens	WP_020136639.1
Streptomyces_glauciniger	WP_018563636.1
Streptomyces_globisporus	WP_003966342.1
Streptomyces_graminilatus	WP_055532928.1
Streptomyces_graminis	WP_030407783.1
Streptomyces_griseoaurantiacus	WP_006142336.1
Streptomyces_griseochromogenes	WP_067300422.1
Streptomyces_griseoflavus	WP_003992892.1
Streptomyces_griseofuscus	WP_037660225.1
Streptomyces_griseolus	WP_014048280.1
Streptomyces_griseoluteus	WP_015036129.1
Streptomyces_griseoplanus	WP_055585055.1
Streptomyces_griseorubens	WP_006136256.1
Streptomyces_griseoruber	WP_055634112.1
Streptomyces_griseorubiginosus	WP_020136639.1
Streptomyces_griseus	WP_003966342.1
Streptomyces_guanduensis	WP_093783540.1
Streptomyces_halstedii	WP_014048280.1
Streptomyces_harbinensis	WP_019433320.1
Streptomyces_himastatinicus	WP_009715136.1
Streptomyces_hirsutus	WP_003992892.1
Streptomyces_hokutonensis	WP_019075224.1
Streptomyces_humi	WP_020136639.1
Streptomyces_hyaluromycini	WP_055634112.1
Streptomyces_hygroscopicus	WP_014674929.1
Streptomyces_iakyrus	WP_031140564.1
Streptomyces_indicus	WP_003992892.1
Streptomyces_ipomoeae	WP_009313646.1
Streptomyces_iranensis	WP_020868495.1
Streptomyces_jeddahensis	WP_067277706.1
Streptomyces_jietaisiensis	WP_006142336.1
Streptomyces_kanamyceticus	WP_055546684.1
Streptomyces_kanasensis	WP_019075224.1
Streptomyces_kasugaensis	WP_033298259.1
Streptomyces_katrae	WP_008741558.1
Streptomyces_kebangsaanensis	WP_073946476.1
Streptomyces_lavendulae	WP_030009413.1
Streptomyces_lavenduligriseus	WP_030794683.1
Streptomyces_leeuwenhoekii	WP_014674929.1
Streptomyces_lincolnensis	WP_030928916.1
Streptomyces_lividans	WP_003973716.1
Streptomyces_longwoodensis	WP_067236940.1
Streptomyces_luridiscabiei	WP_015611295.1
Streptomyces_lushanensis	WP_066955106.1
Streptomyces_luteocolor	WP_055699600.1
Streptomyces_luteus	WP_043380034.1
Streptomyces_lydicus	WP_033266655.1
Streptomyces_malaysiense	WP_046418451.1
Streptomyces_malaysiensis	WP_069873180.1
Streptomyces_mangrovisoli	WP_019075224.1
Streptomyces_mediolani	WP_015611295.1
Streptomyces_megasporus	WP_031505963.1
Streptomyces_melanosporofaciens	WP_037965025.1
Streptomyces_microflavus	WP_014154121.1
Streptomyces_milbemycinicus	WP_014176526.1
Streptomyces_mirabilis	WP_020123534.1
Streptomyces_misionensis	WP_064535234.1
Streptomyces_mobaraensis	WP_004937667.1
Streptomyces_monomycini	WP_030017226.1
Streptomyces_murinus	WP_037660225.1
Streptomyces_mutomycini	WP_065846736.1
Streptomyces_nanshensis	WP_070020142.1
Streptomyces_natalensis	WP_030068467.1
Streptomyces_neyagawaensis	WP_020123534.1
Streptomyces_niger	WP_030085982.1
Streptomyces_niveiscabiei	WP_010353595.1
Streptomyces_niveus	WP_023538728.1
Streptomyces_nodosus	WP_043443782.1
Streptomyces_noursei	WP_039632850.1
Streptomyces_novaecaesareae	WP_030057980.1
Streptomyces_oceani	WP_070194720.1
Streptomyces_ochraceiscleroticus	WP_030085982.1
Streptomyces_odonnellii	WP_046500988.1
Streptomyces_olindensis	WP_010040396.1
Streptomyces_olivaceus	WP_031039738.1
Streptomyces_olivochromogenes	WP_004983535.1
Streptomyces_ossamyceticus	WP_007491258.1
Streptomyces_pactum	WP_055417908.1
Streptomyces_parvulus	WP_064729779.1
Streptomyces_pathocidini	WP_055471212.1
Streptomyces_paucisporeus	WP_033171806.1
Streptomyces_peucetius	WP_003984579.1
Streptomyces_phaeochromogenes	WP_007491258.1
Streptomyces_phaeoluteigriseus	WP_073491354.1
Streptomyces_phaeopurpureus	WP_020136639.1
Streptomyces_pharetrae	WP_020136639.1
Streptomyces_pini	WP_093661405.1
Streptomyces_platensis	WP_030085982.1
Streptomyces_pluripotens	WP_030339082.1
Streptomyces_prasinus	WP_055604843.1
Streptomyces_pratensis	WP_014154121.1
Streptomyces_pristinaespiralis	WP_005312056.1
Streptomyces_prunicolor	WP_019058247.1
Streptomyces_pseudogriseolus	WP_086684361.1
Streptomyces_pseudovenezuelae	WP_020123534.1
Streptomyces_puniceus	WP_015611295.1
Streptomyces_puniciscabiei	WP_014674929.1
Streptomyces_purpeochromogenes	WP_015611295.1
Streptomyces_purpureus	WP_019889364.1
Streptomyces_pyridomyceticus	WP_030057980.1
Streptomyces_qinglanensis	WP_019354527.1
Streptomyces_radiopugnans	WP_093661405.1
Streptomyces_rangoonensis	WP_030407783.1
Streptomyces_recifensis	WP_031181160.1
Streptomyces_regalis	WP_020123534.1
Streptomyces_resistomycificus	WP_030038205.1
Streptomyces_reticuli	WP_014674929.1
Streptomyces_reticuliscabiei	WP_005480378.1
Streptomyces_rhizosphaericus	WP_086880709.1
Streptomyces_rimosus	WP_003984579.1
Streptomyces_rochei	WP_019326937.1
Streptomyces_roseochromogenus	WP_023546844.1
Streptomyces_roseoverticillatus	WP_030366291.1
Streptomyces_roseus	WP_048475438.1
Streptomyces_rubellomurinus	WP_045699892.1
Streptomyces_ruber	WP_030359892.1
Streptomyces_rubidus	WP_069465350.1
Streptomyces_rubrolavendulae	WP_031134548.1
Streptomyces_sampsonii	WP_003950798.1
Streptomyces_scabiei	WP_005480378.1
Streptomyces_sclerotialus	WP_030574569.1
Streptomyces_scopuliridis	WP_030352782.1
Streptomyces_seoulensis	WP_031181160.1
Streptomyces_silaceus	WP_055699600.1
Streptomyces_silvensis	WP_058849625.1
Streptomyces_somaliensis	WP_010471638.1
Streptomyces_sp._1	WP_030457790.1
Streptomyces_sp._1121.2	WP_079664782.1
Streptomyces_sp._1222.2	WP_005480378.1
Streptomyces_sp._1222.5	WP_004983535.1
Streptomyces_sp._13-12-16	WP_004983535.1
Streptomyces_sp._1331.2	WP_045699892.1
Streptomyces_sp._136MFCol5.1	WP_030915726.1
Streptomyces_sp._142MFCol3.1	WP_020123534.1
Streptomyces_sp._150FB	WP_040024790.1
Streptomyces_sp._2112.2	WP_006603170.1
Streptomyces_sp._2112.3	WP_030085982.1
Streptomyces_sp._2114.2	WP_003973716.1
Streptomyces_sp._2114.4	WP_030085982.1
Streptomyces_sp._2131.1	WP_073963998.1
Streptomyces_sp._2133.1	WP_030085982.1
Streptomyces_sp._2224.1	WP_030085982.1
Streptomyces_sp._2231.1	WP_004983535.1
Streptomyces_sp._2314.4	WP_006603170.1
Streptomyces_sp._2321.6	WP_030085982.1
Streptomyces_sp._2323.1	WP_006603170.1
Streptomyces_sp._2333.5	WP_006603170.1
Streptomyces_sp._2R	WP_015611295.1
Streptomyces_sp._303MFCol5.2	WP_020130742.1
Streptomyces_sp._3124.6	WP_079664782.1
Streptomyces_sp._3211	WP_030009413.1
Streptomyces_sp._3213	WP_019075224.1
Streptomyces_sp._351MFTsu5.1	WP_020136639.1
Streptomyces_sp._4121.5	WP_030457790.1
Streptomyces_sp._4F	WP_006136256.1
Streptomyces_sp._61	WP_008741558.1
Streptomyces_sp._69	WP_100828187.1
Streptomyces_sp._70	WP_007491258.1
Streptomyces_sp._76	WP_033266655.1
Streptomyces_sp._769	WP_039632850.1
Streptomyces_sp._93	WP_004983535.1
Streptomyces_sp._94	WP_004983535.1
Streptomyces_sp._96-12	WP_045558998.1
Streptomyces_sp._AA0539	WP_019433320.1
Streptomyces_sp._AA1529	WP_019354527.1
Streptomyces_sp._AcH_505	WP_041984481.1
Streptomyces_sp._ACT-1	WP_003966342.1
Streptomyces_sp._Ag109_G2-1	WP_007266490.1
Streptomyces_sp._Ag109_G2-15	WP_019075224.1
Streptomyces_sp._Ag109_O5-10	WP_020130742.1
Streptomyces_sp._Ag82_G6-1	WP_097220330.1
Streptomyces_sp._Ag82_O1-15	WP_004983535.1
Streptomyces_sp._Alain-F2R5	WP_064729779.1
Streptomyces_sp._Amel2xC10	WP_030784243.1
Streptomyces_sp._Amel2xE9	WP_019980405.1
Streptomyces_sp._AmelKG-A3	WP_037879360.1
Streptomyces_sp._AmelKG-D3	WP_003966342.1
Streptomyces_sp._AmelKG-E11A	WP_099284486.1
Streptomyces_sp._AS58	WP_020136639.1
Streptomyces_sp._ATexAB-D23	WP_018549956.1
Streptomyces_sp._AVP053U2	WP_042167342.1
Streptomyces_sp._AW19M42	WP_024491869.1
Streptomyces_sp._b62	WP_003966342.1
Streptomyces_sp._b84	WP_032794992.1
Streptomyces_sp._B9173	WP_020130742.1
Streptomyces_sp._b94	WP_015611295.1
Streptomyces_sp._BoleA5	WP_018563636.1
Streptomyces_sp._BpilaLS-43	WP_014048280.1
Streptomyces_sp._BvitLS-983	WP_003950798.1
Streptomyces_sp._CB00072	WP_032794992.1
Streptomyces_sp._CB00316	WP_003966342.1
Streptomyces_sp._CB00455	WP_073911655.1
Streptomyces_sp._CB01201	WP_053730656.1
Streptomyces_sp._CB01249	WP_018102729.1
Streptomyces_sp._CB01373	WP_100568120.1
Streptomyces_sp._CB01580	WP_073781898.1
Streptomyces_sp._CB01635	WP_100595918.1
Streptomyces_sp._CB01883	WP_004983535.1
Streptomyces_sp._CB02009	WP_015036129.1
Streptomyces_sp._CB02056	WP_049649434.1
Streptomyces_sp._CB02058	WP_073745117.1
Streptomyces_sp._CB02115	WP_032794992.1
Streptomyces_sp._CB02120-2	WP_008741558.1
Streptomyces_sp._CB02130	WP_003966342.1
Streptomyces_sp._CB02261	WP_015036129.1
Streptomyces_sp._CB02366	WP_073763933.1
Streptomyces_sp._CB02400	WP_004983535.1
Streptomyces_sp._CB02414	WP_003973716.1
Streptomyces_sp._CB02460	WP_073963998.1
Streptomyces_sp._CB02488	WP_073736973.1
Streptomyces_sp._CB02613	WP_003966342.1
Streptomyces_sp._CB02923	WP_073758250.1
Streptomyces_sp._CB02959	WP_100599835.1
Streptomyces_sp._CB03234	WP_073754273.1
Streptomyces_sp._CB03238	WP_084895967.1
Streptomyces_sp._CB03578	WP_008741558.1
Streptomyces_sp._CB03911	WP_073926180.1
Streptomyces_sp._CC53	WP_071270599.1
Streptomyces_sp._CC71	WP_019326937.1
Streptomyces_sp._CC77	WP_071270599.1
Streptomyces_sp._CcalMP-8W	WP_003966342.1
Streptomyces_sp._CCM_MD2014	WP_003973716.1
Streptomyces_sp._CdTB01	WP_004983535.1
Streptomyces_sp._cf124	WP_045558998.1
Streptomyces_sp._cf386	WP_005480378.1
Streptomyces_sp._CFMR_7	WP_003966342.1
Streptomyces_sp._CLI2509	WP_007822186.1
Streptomyces_sp._Cmuel-A718b	WP_003966342.1
Streptomyces_sp._CNB091	WP_018959076.1
Streptomyces_sp._CNH099	WP_027753961.1
Streptomyces_sp._CNH189	WP_006136256.1
Streptomyces_sp._CNH287	WP_027747995.1
Streptomyces_sp._CNQ329	WP_027773727.1
Streptomyces_sp._CNQ431	WP_033951012.1
Streptomyces_sp._CNQ-509	WP_047020362.1
Streptomyces_sp._CNQ-525	WP_018835083.1
Streptomyces_sp._CNQ766	WP_018835083.1
Streptomyces_sp._CNQ865	WP_018835083.1
Streptomyces_sp._CNR698	WP_017947082.1
Streptomyces_sp._CNS335	WP_018835083.1
Streptomyces_sp._CNS606	WP_027766112.1
Streptomyces_sp._CNS615	WP_017947082.1
Streptomyces_sp._CNS654	WP_003966342.1
Streptomyces_sp._CNT302	WP_017947082.1
Streptomyces_sp._CNT318	WP_019354527.1
Streptomyces_sp._CNT360	WP_027735690.1
Streptomyces_sp._CNT371	WP_027742314.1
Streptomyces_sp._CNT372	WP_018845507.1
Streptomyces_sp._CNY228	WP_003950798.1
Streptomyces_sp._CNY243	WP_018835083.1
Streptomyces_sp._CNZ279	WP_099884084.1
Streptomyces_sp._CNZ306	WP_018835083.1
Streptomyces_sp._CS057	WP_018959076.1
Streptomyces_sp._CS113	WP_003973716.1
Streptomyces_sp._CS159	WP_003973716.1
Streptomyces_sp._CS227	WP_023417131.1
Streptomyces_sp._CT34	WP_043266065.1
Streptomyces_sp._DconLS	WP_037660225.1
Streptomyces_sp._DfronAA-171	WP_008745663.1
Streptomyces_sp._DI166	WP_020123534.1
Streptomyces_sp._di188	WP_006136256.1
Streptomyces_sp._di50b	WP_006136256.1
Streptomyces_sp._DpondAA-B6	WP_014048280.1
Streptomyces_sp._DpondAA-D4	WP_014048280.1
Streptomyces_sp._DpondAA-F4	WP_014048280.1
Streptomyces_sp._DpondAA-F4a	WP_014048280.1
Streptomyces_sp._DSM_15324	WP_055634112.1
Streptomyces_sp._DvalAA-14	WP_093740734.1
Streptomyces_sp._DvalAA-19	WP_003966342.1
Streptomyces_sp._DvalAA-43	WP_093549788.1
Streptomyces_sp._DvalAA-83	WP_014048280.1
Streptomyces_sp._e14	WP_009190574.1
Streptomyces_sp._EN16	WP_032794992.1
Streptomyces_sp._EN23	WP_030579593.1
Streptomyces_sp._EN27	WP_030579593.1
Streptomyces_sp._ERV7	WP_067163856.1
Streptomyces_sp._F-1	WP_064535234.1
Streptomyces_sp._f150	WP_003966342.1
Streptomyces_sp._F-3	WP_067391470.1
Streptomyces_sp._f51	WP_003966342.1
Streptomyces_sp._F-7	WP_006136256.1
Streptomyces_sp._FBKL.4005	WP_014674929.1
Streptomyces_sp._fd1-xmd	WP_030036761.1
Streptomyces_sp._FR-008	WP_003950798.1
Streptomyces_sp._FxanaA7	WP_045558998.1
Streptomyces_sp._FxanaC1	WP_018087486.1
Streptomyces_sp._FxanaD5	WP_004983535.1
Streptomyces_sp._FXJ1.172	WP_020136639.1
Streptomyces_sp._FXJ7.023	WP_031039738.1
Streptomyces_sp._gb14	WP_003966342.1
Streptomyces_sp._GBA_94-10	WP_023417131.1
Streptomyces_sp._GKU_895	WP_023546844.1
Streptomyces_sp._H021	WP_030036761.1
Streptomyces_sp._H036	WP_030036761.1
Streptomyces_sp._HCCB10043	WP_006127515.1
Streptomyces_sp._HG99	WP_099499843.1
Streptomyces_sp._HGB0020	WP_003992892.1
Streptomyces_sp._H-KF8	WP_055688839.1
Streptomyces_sp._HmicA12	WP_018535212.1
Streptomyces_sp._HNS054	WP_048455678.1
Streptomyces_sp._HPH0547	WP_016469688.1
Streptomyces_sp._IB2014_011-1	WP_015611295.1
Streptomyces_sp._IGB124	WP_030036761.1
Streptomyces_sp._IMTB_1903	WP_030036761.1
Streptomyces_sp._IMTB_2501	WP_004983535.1
Streptomyces_sp._JHA19	WP_020123534.1
Streptomyces_sp._JHA26	WP_077796552.1
Streptomyces_sp._JS01	WP_003966342.1
Streptomyces_sp._JV178	WP_031140564.1
Streptomyces_sp._KE1	WP_023417131.1
Streptomyces_sp._KS_16	WP_030085982.1
Streptomyces_sp._KS_5	WP_007491258.1
Streptomyces_sp._LamerLS-316	WP_033298259.1
Streptomyces_sp._LamerLS-31b	WP_037660225.1
Streptomyces_sp._LaPpAH-108	WP_018544452.1
Streptomyces_sp._LaPpAH-165	WP_018102729.1
Streptomyces_sp._LaPpAH-199	WP_015611295.1
Streptomyces_sp._LaPpAH-202	WP_003950798.1
Streptomyces_sp._LaPpAH-95	WP_018102729.1
Streptomyces_sp._LcepLS	WP_008745663.1
Streptomyces_sp._LUP30	WP_069773659.1
Streptomyces_sp._LUP47B	WP_069765939.1
Streptomyces_sp._M10	WP_023417131.1
Streptomyces_sp._M1013	WP_003973716.1
Streptomyces_sp._M41_2017_	WP_081219369.1
Streptomyces_sp._M56	WP_069873180.1
Streptomyces_sp._MBT28	WP_019326937.1
Streptomyces_sp._MBT76	WP_058046222.1
Streptomyces_sp._Mg1	WP_008741558.1
Streptomyces_sp._MJM1172	WP_008741558.1
Streptomyces_sp._MJM8645	WP_063347853.1
Streptomyces_sp._MMG1064	WP_030036761.1
Streptomyces_sp._MMG1121	WP_053662116.1
Streptomyces_sp._MMG1522	WP_015611295.1
Streptomyces_sp._MMG1533	WP_030928916.1
Streptomyces_sp._MnatMP-M17	WP_066955106.1
Streptomyces_sp._MnatMP-M27	WP_069873180.1
Streptomyces_sp._MnatMP-M77	WP_003966342.1
Streptomyces_sp._MNU77	WP_018959076.1
Streptomyces_sp._MOE7	WP_030085982.1
Streptomyces_sp._MP131-18	WP_077059003.1
Streptomyces_sp._ms115	WP_003966342.1
Streptomyces_sp._ms184	WP_015611295.1
Streptomyces_sp._MspMP-M5	WP_018536147.1
Streptomyces_sp._MUSC_1	WP_071376501.1
Streptomyces_sp._MUSC_125	WP_030339082.1
Streptomyces_sp._MUSC_14	WP_071376501.1
Streptomyces_sp._MUSC_93	WP_071369172.1
Streptomyces_sp._NBRC_109436	WP_030823187.1
Streptomyces_sp._NBRC_109706	WP_062206715.1
Streptomyces_sp._NBRC_110027	WP_030085982.1
Streptomyces_sp._NBRC_110028	WP_055547886.1
Streptomyces_sp._NBRC_110030	WP_003973716.1
Streptomyces_sp._NBRC_110035	WP_042167342.1
Streptomyces_sp._NBRC_110465	WP_015611295.1
Streptomyces_sp._NBRC_110468	WP_020130742.1
Streptomyces_sp._NBRC_110611	WP_066926630.1
Streptomyces_sp._NBS_14_10	WP_089511141.1
Streptomyces_sp._Ncost-T10-10d	WP_093899557.1
Streptomyces_sp._Ncost-T6T-1	WP_003966342.1
Streptomyces_sp._NRRL_B-11253	WP_003984579.1
Streptomyces_sp._NRRL_B-1140	WP_031140564.1
Streptomyces_sp._NRRL_B-12105	WP_030379399.1
Streptomyces_sp._NRRL_B-1322	WP_030036761.1
Streptomyces_sp._NRRL_B-1347	WP_030683420.1
Streptomyces_sp._NRRL_B-1381	WP_015611295.1
Streptomyces_sp._NRRL_B-24051	WP_014154121.1
Streptomyces_sp._NRRL_B-24085	WP_020136639.1
Streptomyces_sp._NRRL_B-24484	WP_030267960.1
Streptomyces_sp._NRRL_B-24572	WP_041131199.1
Streptomyces_sp._NRRL_B-24720	WP_030915726.1
Streptomyces_sp._NRRL_B-3229	WP_020136639.1
Streptomyces_sp._NRRL_B-3253	WP_003950798.1
Streptomyces_sp._NRRL_B-3648	WP_030339082.1
Streptomyces_sp._NRRL_B-5680	WP_030057980.1
Streptomyces_sp._NRRL_F-2202	WP_015611295.1
Streptomyces_sp._NRRL_F-2295	WP_015611295.1
Streptomyces_sp._NRRL_F-2305	WP_004983535.1
Streptomyces_sp._NRRL_F-2580	WP_030709803.1
Streptomyces_sp._NRRL_F-2664	WP_030036761.1
Streptomyces_sp._NRRL_F-2747	WP_008741558.1
Streptomyces_sp._NRRL_F-2799	WP_030807512.1
Streptomyces_sp._NRRL_F-2890	WP_030733403.1
Streptomyces_sp._NRRL_F-3218	WP_015611295.1
Streptomyces_sp._NRRL_F-3273	WP_015611295.1
Streptomyces_sp._NRRL_F-3307	WP_014674929.1
Streptomyces_sp._NRRL_F-4335	WP_030009413.1
Streptomyces_sp._NRRL_F-4428	WP_030036761.1
Streptomyces_sp._NRRL_F-4474	WP_030036761.1
Streptomyces_sp._NRRL_F-4489	WP_066973937.1
Streptomyces_sp._NRRL_F-4707	WP_003973716.1
Streptomyces_sp._NRRL_F-4711	WP_003973716.1
Streptomyces_sp._NRRL_F-5053	WP_030876292.1
Streptomyces_sp._NRRL_F-5065	WP_030421021.1
Streptomyces_sp._NRRL_F-5122	WP_059128837.1
Streptomyces_sp._NRRL_F-5123	WP_031522406.1
Streptomyces_sp._NRRL_F-5126	WP_030899529.1
Streptomyces_sp._NRRL_F-5135	WP_030754121.1
Streptomyces_sp._NRRL_F-5193	WP_030207400.1
Streptomyces_sp._NRRL_F-525	WP_019058247.1
Streptomyces_sp._NRRL_F-5527	WP_006136256.1
Streptomyces_sp._NRRL_F-5555	WP_003973716.1
Streptomyces_sp._NRRL_F-5630	WP_008745663.1
Streptomyces_sp._NRRL_F-5635	WP_003973716.1
Streptomyces_sp._NRRL_F-5639	WP_030407783.1
Streptomyces_sp._NRRL_F-5650	WP_003973716.1
Streptomyces_sp._NRRL_F-5681	WP_015611295.1
Streptomyces_sp._NRRL_F-5702	WP_015611295.1
Streptomyces_sp._NRRL_F-5727	WP_030207400.1
Streptomyces_sp._NRRL_F-5755	WP_003984579.1
Streptomyces_sp._NRRL_F-5917	WP_030407783.1
Streptomyces_sp._NRRL_F-6131	WP_030309129.1
Streptomyces_sp._NRRL_F-6491	WP_053640538.1
Streptomyces_sp._NRRL_F-6492	WP_053640538.1
Streptomyces_sp._NRRL_F-6628	WP_003950798.1
Streptomyces_sp._NRRL_F-6674	WP_030379399.1
Streptomyces_sp._NRRL_F-6676	WP_030379399.1
Streptomyces_sp._NRRL_F-6677	WP_030379399.1
Streptomyces_sp._NRRL_F-7442	WP_003973716.1
Streptomyces_sp._NRRL_S-1022	WP_030339082.1
Streptomyces_sp._NRRL_S-104	WP_030036761.1
Streptomyces_sp._NRRL_S-118	WP_031076896.1
Streptomyces_sp._NRRL_S-1314	WP_006136256.1
Streptomyces_sp._NRRL_S-1448	WP_030416009.1
Streptomyces_sp._NRRL_S-146	WP_007491258.1
Streptomyces_sp._NRRL_S-15	WP_014154121.1
Streptomyces_sp._NRRL_S-1521	WP_062782141.1
Streptomyces_sp._NRRL_S-1813	WP_018087486.1
Streptomyces_sp._NRRL_S-1824	WP_030915726.1
Streptomyces_sp._NRRL_S-1831	WP_003973716.1
Streptomyces_sp._NRRL_S-1868	WP_030876292.1
Streptomyces_sp._NRRL_S-1896	WP_014674929.1
Streptomyces_sp._NRRL_S-237	WP_030009413.1
Streptomyces_sp._NRRL_S-241	WP_030009413.1
Streptomyces_sp._NRRL_S-244	WP_008741558.1
Streptomyces_sp._NRRL_S-31	WP_030741240.1
Streptomyces_sp._NRRL_S-325	WP_014154121.1
Streptomyces_sp._NRRL_S-337	WP_030811304.1
Streptomyces_sp._NRRL_S-340	WP_004983535.1
Streptomyces_sp._NRRL_S-350	WP_030235648.1
Streptomyces_sp._NRRL_S-37	WP_004983535.1
Streptomyces_sp._NRRL_S-378	WP_030036761.1
Streptomyces_sp._NRRL_S-384	WP_030457790.1
Streptomyces_sp._NRRL_S-4	WP_014154121.1
Streptomyces_sp._NRRL_S-455	WP_003992892.1
Streptomyces_sp._NRRL_S-474	WP_003992892.1
Streptomyces_sp._NRRL_S-475	WP_007491258.1
Streptomyces_sp._NRRL_S-481	WP_003992892.1
Streptomyces_sp._NRRL_S-495	WP_030392857.1
Streptomyces_sp._NRRL_S-515	WP_030009413.1
Streptomyces_sp._NRRL_S-575	WP_030009413.1
Streptomyces_sp._NRRL_S-623	WP_015611295.1
Streptomyces_sp._NRRL_S-646	WP_020123534.1
Streptomyces_sp._NRRL_S-813	WP_030170447.1
Streptomyces_sp._NRRL_S-87	WP_030209807.1
Streptomyces_sp._NRRL_S-920	WP_030790542.1
Streptomyces_sp._NRRL_S-98	WP_030036761.1
Streptomyces_sp._NRRL_WC-3540	WP_015611295.1
Streptomyces_sp._NRRL_WC-3549	WP_031083134.1
Streptomyces_sp._NRRL_WC-3604	WP_020123534.1
Streptomyces_sp._NRRL_WC-3605	WP_020123534.1
Streptomyces_sp._NRRL_WC-3618	WP_005480378.1
Streptomyces_sp._NRRL_WC-3626	WP_030219831.1
Streptomyces_sp._NRRL_WC-3701	WP_003984579.1
Streptomyces_sp._NRRL_WC-3702	WP_003984579.1
Streptomyces_sp._NRRL_WC-3703	WP_003984579.1
Streptomyces_sp._NRRL_WC-3719	WP_031134548.1
Streptomyces_sp._NRRL_WC-3723	WP_014674929.1
Streptomyces_sp._NRRL_WC-3725	WP_014674929.1
Streptomyces_sp._NRRL_WC-3742	WP_031068859.1
Streptomyces_sp._NRRL_WC-3744	WP_014674929.1
Streptomyces_sp._NRRL_WC-3774	WP_020123534.1
Streptomyces_sp._NRRL_WC-3795	WP_019326937.1
Streptomyces_sp._NTK_937	WP_037879360.1
Streptomyces_sp._ok210	WP_030915726.1
Streptomyces_sp._OK228	WP_004983535.1
Streptomyces_sp._or20	WP_097962995.1
Streptomyces_sp._or3	WP_032794992.1
Streptomyces_sp._OspMP-M43	WP_003966342.1
Streptomyces_sp._OspMP-M45	WP_037879360.1
Streptomyces_sp._OV198	WP_004983535.1
Streptomyces_sp._PalvLS-984	WP_037879360.1
Streptomyces_sp._PAMC_26508	WP_014154121.1
Streptomyces_sp._PAN_FS17	WP_007491258.1
Streptomyces_sp._PCS3-D2	WP_030036761.1
Streptomyces_sp._PgraA7	WP_003966342.1
Streptomyces_sp._PpalLS-921	WP_037879360.1
Streptomyces_sp._PRh5	WP_037965025.1
Streptomyces_sp._PsTaAH-124	WP_018571387.1
Streptomyces_sp._PTY087I2	WP_065488505.1
Streptomyces_sp._PVA_94-07	WP_023417131.1
Streptomyces_sp._rh195	WP_032794992.1
Streptomyces_sp._rh206	WP_032794992.1
Streptomyces_sp._rh207	WP_032794992.1
Streptomyces_sp._rh34	WP_032794992.1
Streptomyces_sp._Root1295	WP_032794992.1
Streptomyces_sp._Root1304	WP_030320908.1
Streptomyces_sp._Root1310	WP_020130742.1
Streptomyces_sp._Root1319	WP_033298259.1
Streptomyces_sp._Root264	WP_057584215.1
Streptomyces_sp._Root369	WP_020123534.1
Streptomyces_sp._Root431	WP_015036129.1
Streptomyces_sp._Root55	WP_033298259.1
Streptomyces_sp._Root63	WP_032794992.1
Streptomyces_sp._Root66D1	WP_030320908.1
Streptomyces_sp._RTd22	WP_009715136.1
Streptomyces_sp._Ru87	WP_098750018.1
Streptomyces_sp._RV15	WP_020123534.1
Streptomyces_sp._S10_2016_	WP_031140564.1
Streptomyces_sp._S4	WP_003950798.1
Streptomyces_sp._S8	WP_003966342.1
Streptomyces_sp._SA15	WP_010040396.1
Streptomyces_sp._SA3_actF	WP_008745663.1
Streptomyces_sp._SA3_actG	WP_008745663.1
Streptomyces_sp._SAT1	WP_064535234.1
Streptomyces_sp._SBT349	WP_049571036.1
Streptomyces_sp._ScaeMP-6W	WP_003950798.1
Streptomyces_sp._ScaeMP-e10	WP_003966342.1
Streptomyces_sp._ScaeMP-e48	WP_015611295.1
Streptomyces_sp._ScaeMP-e83	WP_093691455.1
Streptomyces_sp._SceaMP-e96	WP_018087486.1
Streptomyces_sp._SCSIO_03032	WP_086158105.1
Streptomyces_sp._Sge12	WP_030009413.1
Streptomyces_sp._SirexAA-E	WP_014048280.1
Streptomyces_sp._sk226	WP_015611295.1
Streptomyces_sp._SM8	WP_003950798.1
Streptomyces_sp._SolWspMP-5a-2	WP_093829365.1
Streptomyces_sp._SolWspMP-sol2th	WP_003966342.1
Streptomyces_sp._SolWspMP-sol7th	WP_007822186.1
Streptomyces_sp._SPB074	WP_008745663.1
Streptomyces_sp._SPB78	WP_008745663.1
Streptomyces_sp._SPMA113	WP_069873180.1
Streptomyces_sp._SS07	WP_003966342.1
Streptomyces_sp._st115	WP_015611295.1
Streptomyces_sp._st140	WP_003966342.1
Streptomyces_sp._st170	WP_015611295.1
Streptomyces_sp._st77	WP_003966342.1
Streptomyces_sp._t99	WP_003966342.1
Streptomyces_sp._TAA040	WP_028427894.1
Streptomyces_sp._TAA204	WP_028430799.1
Streptomyces_sp._TAA486	WP_028434210.1
Streptomyces_sp._TLI_053	WP_093860578.1
Streptomyces_sp._TLI_105	WP_030688769.1
Streptomyces_sp._TLI_235	WP_030267960.1
Streptomyces_sp._TLI_55	WP_004983535.1
Streptomyces_sp._TN58	WP_030036761.1
Streptomyces_sp._TOR3209	WP_019326937.1
Streptomyces_sp._TP-A0356	WP_055492501.1
Streptomyces_sp._TP-A0874	WP_069815557.1
Streptomyces_sp._TP-A0875	WP_030421021.1
Streptomyces_sp._TRM_SA0054	WP_100203307.1
Streptomyces_sp._TSRI0107	WP_020136639.1
Streptomyces_sp._TSRI0261	WP_032794992.1
Streptomyces_sp._TSRI0281	WP_014154121.1
Streptomyces_sp._TSRI0384-2	WP_100454754.1
Streptomyces_sp._TSRI0395	WP_032794992.1
Streptomyces_sp._TSRI0445	WP_015611295.1
Streptomyces_sp._Tu_6176	WP_018571387.1
Streptomyces_sp._Tu6071	WP_007822186.1
Streptomyces_sp._Tue_6075	WP_003966342.1
Streptomyces_sp._Tue6028	WP_004983535.1
Streptomyces_sp._TverLS-915	WP_008745663.1
Streptomyces_sp._UNC401CLCol	WP_004983535.1
Streptomyces_sp._URHA0041	WP_033171806.1
Streptomyces_sp._W007	WP_032794992.1
Streptomyces_sp._wa1002	WP_032794992.1
Streptomyces_sp._wa1063	WP_032794992.1
Streptomyces_sp._wa1071	WP_032794992.1
Streptomyces_sp._WAC04657	WP_053640538.1
Streptomyces_sp._Wb2n-11	WP_093799105.1
Streptomyces_sp._WM4235	WP_030036761.1
Streptomyces_sp._WM6349	WP_030036761.1
Streptomyces_sp._WM6368	WP_030009413.1
Streptomyces_sp._WM6372	WP_008741558.1
Streptomyces_sp._WM6373	WP_030036761.1
Streptomyces_sp._WM6378	WP_053730656.1
Streptomyces_sp._WM6386	WP_005480378.1
Streptomyces_sp._WM6391	WP_003973716.1
Streptomyces_sp._WMMB_322	WP_028434210.1
Streptomyces_sp._WMMB_714	WP_045862705.1
Streptomyces_sp._WZ.A104	WP_096626899.1
Streptomyces_sp._XY006	WP_004983535.1
Streptomyces_sp._XY152	WP_004983535.1
Streptomyces_sp._XY332	WP_008741558.1
Streptomyces_sp._XY37	WP_030036761.1
Streptomyces_sp._XY413	WP_030036761.1
Streptomyces_sp._XY431	WP_030392857.1
Streptomyces_sp._XY511	WP_030036761.1
Streptomyces_sp._XY533	WP_030036761.1
Streptomyces_sp._XY58	WP_030036761.1
Streptomyces_sp._XY593	WP_030036761.1
Streptomyces_sp._XY66	WP_030036761.1
Streptomyces_sp._yr375	WP_093780820.1
Streptomyces_sparsogenes	WP_065964366.1
Streptomyces_specialis	WP_059012219.1
Streptomyces_sporocinereus	WP_030823187.1
Streptomyces_stelliscabiei	WP_005480378.1
Streptomyces_subrutilus	WP_030036761.1
Streptomyces_sulphureus	WP_019545088.1
Streptomyces_sviceus	WP_007384646.1
Streptomyces_swartbergensis	WP_086602356.1
Streptomyces_thermoautotrophicus	WP_066886760.1
Streptomyces_thermolilacinus	WP_023586605.1
Streptomyces_thermovulgaris	WP_067391470.1
Streptomyces_torulosus	WP_031140564.1
Streptomyces_toyocaensis	WP_037937753.1
Streptomyces_tricolor	WP_014674929.1
Streptomyces_tsukubensis	WP_006346693.1
Streptomyces_turgidiscabies	WP_005480378.1
Streptomyces_uncialis	WP_073784844.1
Streptomyces_variegatus	WP_031140564.1
Streptomyces_varsoviensis	WP_030878757.1
Streptomyces_venezuelae	WP_015036129.1
Streptomyces_vietnamensis	WP_041131199.1
Streptomyces_vinaceus	WP_015611295.1
Streptomyces_violaceoruber	WP_003973716.1
Streptomyces_violaceorubidus	WP_003973716.1
Streptomyces_violaceusniger	WP_014054839.1
Streptomyces_violens	WP_030258879.1
Streptomyces_virginiae	WP_030896537.1
Streptomyces_viridifaciens	WP_072654675.1
Streptomyces_viridochromogenes	WP_003992892.1
Streptomyces_viridosporus	WP_004983535.1
Streptomyces_vitaminophilus	WP_018384333.1
Streptomyces_wadayamensis	WP_003950798.1
Streptomyces_wedmorensis	WP_017236240.1
Streptomyces_wuyuanensis	WP_093652587.1
Streptomyces_xanthophaeus	WP_031151568.1
Streptomyces_xiamenensis	WP_030733403.1
Streptomyces_xiaopingdaonensis	WP_016907481.1
Streptomyces_xinghaiensis	WP_019710107.1
Streptomyces_xylophagus	WP_019058247.1
Streptomyces_yangpuensis	WP_030036761.1
Streptomyces_yeochonensis	WP_037913070.1
Streptomyces_yerevanensis	WP_033320076.1
Streptomyces_yokosukanensis	WP_067129094.1
Streptomyces_yunnanensis	WP_073443512.1
Streptomyces_zhaozhouensis	WP_097229685.1
Streptomyces_zinciresistens	WP_007491258.1
Streptomycetaceae_bacterium_MP113-05	WP_023528285.1
Streptosporangium_amethystogenes	WP_030924829.1
Streptosporangium_canum	WP_012894678.1
Streptosporangium_roseum	WP_012894678.1
Streptosporangium_sp._M26	WP_086567713.1
Streptosporangium_subroseum	WP_089213356.1
Sulfurospirillum_arcachonense	WP_024954343.1
Sunxiuqinia_elliptica	WP_093918114.1
Synechococcus.sp.BL107	WP_009789407.1
Synechococcus.sp.CC9311	WP_011618696.1
Synechococcus.sp.CC9605	WP_011363866.1
Synechococcus.sp.CC9902	WP_011360301.1
Synechococcus.sp.KORDI100	WP_038545732.1
Synechococcus.sp.KORDI49	WP_043696156.1
Synechococcus.sp.KORDI52	WP_038556019.1
Synechococcus.sp.PCC7335	WP_006455901.1
Synechococcus.sp.PCC7336	WP_051039912.1
Synechococcus.sp.WH8016	WP_006854607.1
Synechococcus.sp.WH8102	WP_011128490.1
Synechococcus.sp.WH8109	WP_006851811.1
Synechococcus.spongiarum.142	KKZ14917.1
Synechococcus.spongiarum.15L	WP_046839473.1
Synechococcus.spongiarum.SH4	WP_025781681.1
Synechococcus.spongiarum.SP3	WP_046840990.1
Synechococcus_sp._CC9616	WP_028952476.1
Synechococcus_sp._MIT_S9504	WP_067325993.1
Synechococcus_sp._MIT_S9508	WP_067094237.1
Synechococcus_sp._MIT_S9509	WP_066906870.1
Synechococcus_sp._WH_8020	WP_048345995.1
Synechococcus_sp._WH_8103	WP_049692300.1
Terasakiispira_papahanaumokuakeensis	WP_068999227.1
Tetrasphaera_australiensis	WP_048696702.1
Tetrasphaera_elongata	WP_010852148.1
Tetrasphaera_japonica	WP_048551699.1
Tetrasphaera_jenkinsii	WP_048544538.1
Tetrasphaera_sp._Soil756	WP_055816442.1
Thaumasiovibrio_occultus	WP_086937360.1
Thermoactinospora_rubra	WP_084959340.1
Thermobispora_bispora	WP_013133135.1
Thermomonospora_chromogena	WP_093257514.1
Thermomonospora_curvata	WP_012854004.1
Trichodesmium.erythraeum.IMS101	WP_044137173.1
UCYNA	WP_012954375.1
unicellular_cyanobacterium_SU2	WP_085433198.1
Verrucosispora_maris	WP_013735721.1
Verrucosispora_sediminis	WP_093405250.1
Verrucosispora_sp._CNZ293	WP_099849980.1
Xenococcus.sp.PCC7305	WP_006510700.1
Xiangella_phaseoli	WP_092378096.1
