# Supplementary material for: Timing the evolution of antioxidant enzymes in cyanobacteria
Source: Nat Commun. 2021 Aug 6;12:4742. doi: 10.1038/s41467-021-24396-y (PMC8346466; doi:10.1038/s41467-021-24396-y)
Supplement: Supplementary file 6 — Supplementary Data 3 [file 41467_2021_24396_MOESM6_ESM.xlsx]

## Sheet: Data
Protein	NCBI Accession	Annotation	Strain	NCBI Conserved Domain Search Results
				Domain	Accession	Interval	E-value
NiSOD	WP_030609856.1	superoxide dismutase, Ni [Streptomyces achromogenes]	Streptomyces_achromogenes	Sod_Ni super family	cl07609	1-131	1.94e-64
NiSOD	WP_015023351.1	superoxide dismutase, Ni [Psychroflexus torquis]	Psychroflexus_torquis	Sod_Ni	pfam09055	16-142	4.45e-67
NiSOD	ABM78715.1	putative nickel-containing superoxide dismutase precursor (NISOD) [Prochlorococcus marinus str. MIT 9303]	P.marinus.str.MIT9303	sodN	TIGR02753	8-156	2.48e-73
NiSOD	KKZ14917.1	superoxide dismutase [Candidatus Synechococcus spongiarum 142]	Synechococcus.spongiarum.142	Sod_Ni	pfam09055	16-144	3.43e-60
NiSOD	WP_057179474.1	MULTISPECIES: superoxide dismutase, Ni [Colwellia]	Colwellia_marinimaniae	sodN	TIGR02753	1-145	3.96e-69
NiSOD	WP_018997477.1	hypothetical protein [Hirschia maritima]	Hirschia_maritima	Sod_Ni super family	cl07609	23-149	7.11e-26
NiSOD	WP_024335163.1	superoxide dismutase [Desulfotignum balticum]	Desulfotignum_balticum	Sod_Ni super family	cl07609	23-148	2.55e-39
NiSOD	WP_085755243.1	hypothetical protein [Sedimentisphaera salicampi]	Phycisphaerae_bacterium_SM-PulAB-D3	Sod_Ni super family	cl07609	20-151	9.7e-28
NiSOD	WP_096433778.1	superoxide dismutase [Labilibaculum antarcticum]	Marinifilaceae_bacterium_SPP2	Sod_Ni super family	cl07609	28-154	4.8e-28
NiSOD	WP_020678287.1	superoxide dismutase, Ni [Geopsychrobacter electrodiphilus]	Geopsychrobacter_electrodiphilus	Sod_Ni	pfam09055	16-142	2.72e-65
NiSOD	WP_026940693.1	superoxide dismutase, Ni [Hellea balneolensis]	Hellea_balneolensis	Sod_Ni	pfam09055	15-141	3.46e-42
NiSOD	WP_011892033.1	superoxide dismutase, Ni [Mycolicibacterium gilvum]	Mycobacterium_gilvum	Sod_Ni	pfam09055	14-132	6.68e-56
CuZnSOD	WP_051603152.1	superoxide dismutase family protein [Simplicispira psychrophila]	Simplicispira_psychrophila	Cu-Zn_Superoxide_Dismutase super family	cl00891	47-221	2.08e-41
CuZnSOD	WP_002663223.1	superoxide dismutase family protein [Bergeyella zoohelcum]	Bergeyella_zoohelcum	Sod_Cu	pfam00080	31-163	6.06e-48
CuZnSOD	OUP55293.1	hypothetical protein B5F19_09025 [Pseudoflavonifractor sp. An184]	Pseudoflavonifractor_sp._An184	Sod_Cu	pfam00080	57-185	1.17e-34
CuZnSOD	WP_082884440.1	superoxide dismutase family protein [Piscirickettsiaceae bacterium NZ-RLO1]	Piscirickettsiaceae_bacterium_NZ-RLO	sodC	COG2032	35-178	1.67e-46
CuZnSOD	WP_014785573.1	superoxide dismutase family protein [Terriglobus roseus]	Terriglobus_roseus	Sod_Cu	pfam00080	35-168	5.77e-43
CuZnSOD	WP_080885827.1	superoxide dismutase family protein [Nitrospira japonica]	Nitrospira_japonica	Sod_Cu	pfam00080	83-233	5.93e-27
CuZnSOD	WP_025643981.1	MULTISPECIES: superoxide dismutase family protein [unclassified Psychrobacter]	Psychrobacter_sp._TB15	Sod_Cu	pfam00080	49-182	2.63e-44
CuZnSOD	WP_082937087.1	superoxide dismutase [Mycobacterium sp. 1554424.7]	Mycobacterium_sp._1554424.7	Cu-Zn_Superoxide_Dismutase super family	cl00891	44-195	4.96e-28
CuZnSOD	WP_056152724.1	superoxide dismutase family protein [Duganella sp. Leaf126]	Duganella_sp._Leaf126	Sod_Cu	pfam00080		5.59252e-52
CuZnSOD	WP_037502625.1	superoxide dismutase family protein [Sphingomonas jaspsi]	Sphingomonas_jaspsi	Sod_Cu	pfam00080		4.70058e-35
CuZnSOD	WP_143292038.1	superoxide dismutase family protein [Chlamydiales bacterium SCGC AG-110-M15]	Chlamydiales_bacterium_SCGC_AG-110-M15	Sod_Cu	pfam00080		5.08366e-41
CuZnSOD	WP_090927053.1	hypothetical protein [Salibacterium qingdaonense]	Salibacterium_qingdaonense	Cu-Zn_Superoxide_Dismutase superfamily	cl00891		3.59785e-30
CuZnSOD	WP_067326670.1	superoxide dismutase [Synechococcus sp. MIT S9504]	Synechococcus_sp._MIT_S9504	Cu-Zn_Superoxide_Dismutase superfamily	cl00891		1.45229e-49
CuZnSOD	WP_055681319.1	superoxide dismutase family protein [Jannaschia rubra]	Jannaschia_rubra	Cu-Zn_Superoxide_Dismutase superfamily	cl00891		1.08314e-35
CuZnSOD	WP_044745095.1	MULTISPECIES: superoxide dismutase family protein [unclassified Anoxybacillus]	Anoxybacillus_sp._B2M1	Cu-Zn_Superoxide_Dismutase	cd00305		1.67262e-47
CuZnSOD	WP_156426360.1	superoxide dismutase family protein [Nocardia jinanensis]	Nocardia_jinanensis	Sod_Cu	pfam00080		2.91716e-61
FeSOD/MnSOD	WP_082717772.1	superoxide dismutase [Veillonella sp. DNF00869]	Veillonella_sp._DNF00869	SodA	COG0605		3.3203e-48
FeSOD/MnSOD	WP_092084682.1	superoxide dismutase [Dolosicoccus paucivorans]	Dolosicoccus_paucivorans	SodA	COG0605		9.03574e-103
FeSOD/MnSOD	WP_004379133.1	superoxide dismutase [Prevotella oulorum]	Prevotella_oulorum	SodA	COG0605		6.35733e-85
FeSOD/MnSOD	WP_094588420.1	hypothetical protein [Vulcanococcus limneticus]	Synechococcus.sp.LL.WP094588420	PLN02184 superfamily	cl29658		2.25756e-05
FeSOD/MnSOD	WP_013087889.1	superoxide dismutase [Candidatus Riesia pediculicola]	Candidatus_Riesia_pediculicola	PRK10925 superfamily	cl29411		1.01528e-67
FeSOD/MnSOD	WP_014825728.1	superoxide dismutase [Desulfosporosinus acidiphilus]	Desulfosporosinus_acidiphilus	Sod_Fe_C	pfam02777		2.9203e-32
FeSOD/MnSOD	WP_040661160.1	superoxide dismutase [Oscillibacter ruminantium]	Oscillibacter_ruminantium	SodA	COG0605		2.34677e-62
FeSOD/MnSOD	WP_080877976.1	hypothetical protein [Nitrospira sp. ND1]	Nitrospira_sp._ND1	SodA superfamily	cl29407		2.01648e-35
FeSOD/MnSOD	WP_013190214.1	superoxide dismutase [Trichormus azollae]	Nostoc.azollae.0708.WP013190214	SodA	COG0605		1.50236e-107
FeSOD/MnSOD	WP_013461975.1	superoxide dismutase [Candidatus Liberibacter solanacearum]	Candidatus_Liberibacter_solanacearum	SodA	COG0605		1.78395e-90
FeSOD/MnSOD	WP_058032110.1	superoxide dismutase [Pseudoalteromonas phenolica]	Pseudoalteromonas_phenolica	SodA	COG0605		2.05932e-102
FeSOD/MnSOD	WP_071625886.1	superoxide dismutase [Arcobacter lekithochrous]	Arcobacter_lekithochrous	SodA	COG0605		5.50254e-90
FeSOD/MnSOD	WP_064296922.1	MULTISPECIES: superoxide dismutase [Plantibacter]	Plantibacter_cousiniae	SodA	COG0605		9.29882e-95
FeSOD/MnSOD	WP_074009173.1	superoxide dismutase [Duodenibacillus massiliensis]	Duodenibacillus_massiliensis	SodA	COG0605		5.21564e-98
FeSOD/MnSOD	WP_039906042.1	hypothetical protein [Intestinibacter bartlettii]	Intestinibacter_bartlettii	Sod_Fe_C	pfam02777		5.66778e-22
FeSOD/MnSOD	WP_039906042.1	hypothetical protein [Intestinibacter bartlettii]	Intestinibacter_bartlettii	PLN02685 superfamily	cl29410		7.26543e-05
FeSOD/MnSOD	WP_031584372.1	superoxide dismutase [Lachnospiraceae bacterium P6A3]	Lachnospiraceae_bacterium_P6A3	SodA	COG0605		2.40918e-71
