# Supplementary material for: Timing the evolution of antioxidant enzymes in cyanobacteria
Source: Nat Commun. 2021 Aug 6;12:4742. doi: 10.1038/s41467-021-24396-y (PMC8346466; doi:10.1038/s41467-021-24396-y)
Supplement: Supplementary file 7 — Supplementary Data 4 [file 41467_2021_24396_MOESM7_ESM.xlsx]

## Sheet: Data
Sample	Reference/Source	Location	Formation	Description	Plot Age (Ga)	Ni	% TiO2
TUN-1	Absar et al. (2009)	Central India	Gwalior Group	Shale	1.9	44	0.78
TUN-2	Absar et al. (2009)	Central India	Gwalior Group	Shale	1.9	43	0.84
TUN-3	Absar et al. (2009)	Central India	Gwalior Group	Shale	1.9	59	0.89
JSX-2	Absar et al. (2009)	Central India	Gwalior Group	Shale	1.9	45	0.59
JSX-3	Absar et al. (2009)	Central India	Gwalior Group	Shale	1.9	54	0.91
NGN-1	Absar et al. (2009)	Central India	Gwalior Group	Shale	1.9	23	0.64
BDE-1	Absar et al. (2009)	Central India	Gwalior Group	Shale	1.9	29	0.43
SDL-2	Absar et al. (2009)	Central India	Gwalior Group	Shale	1.9	55	0.97
MHG-1	Absar et al. (2009)	Central India	Gwalior Group	Shale	1.9	24	0.36
	Abzalov et al. 1995		Pilguyarvi Fm		1.99	197	1.36657
	Abzalov et al. 1995		Pilguyarvi Fm		1.99	233	1.51841
	Abzalov et al. 1995		Pilguyarvi Fm		1.99	355	1.44755
	Abzalov et al. 1995		Pilguyarvi Fm		1.99	330	1.37669
	Abzalov et al. 1995		Pilguyarvi Fm		1.99	252	1.56902
	Abzalov et al. 1995		Pilguyarvi Fm		1.99	49	2.02455
	Abzalov et al. 1995		Pilguyarvi Fm		1.99	68	1.56902
	Abzalov et al. 1995		Pilguyarvi Fm		1.99	60	1.03252
	Abzalov et al. 1995		Pilguyarvi Fm		1.99	24	1.50829
	Abzalov et al. 1995		Pilguyarvi Fm		1.99	90	1.93344
	Abzalov et al. 1995		Pilguyarvi Fm		1.99	85	0.850309
	Abzalov et al. 1995		Pilguyarvi Fm		1.99	21	1.56902
	Abzalov et al. 1995		Pilguyarvi Fm		1.99	15	1.51841
DDH186 J 146.7m (RH1)	Alibert and McCulloch (1993)	Hamersley Basin, Australia	Jeerinah, Marra Mamba and Wittenoom Dolomite	black shale	2.5	67	0.8
ND-7 (216.8-217.1 m) McRae Shale	Alibert and McCulloch (1993)	Hamersley Basin, Australia	McRae Shale, Dales Gorge, Whaleback Shale and Joffre	Shaley bands in BIF	2.5	60	0.35
YAM2 S2	Alibert and McCulloch (1993)	Hamersley Basin, Australia	McRae Shale, Dales Gorge, Whaleback Shale and Joffre	Shaley bands in BIF	2.5	48	0.48
W2(66-76) S5	Alibert and McCulloch (1993)	Hamersley Basin, Australia	McRae Shale, Dales Gorge, Whaleback Shale and Joffre	Shaley bands in BIF	2.5	21	0.26
W6(104-112) S6	Alibert and McCulloch (1993)	Hamersley Basin, Australia	McRae Shale, Dales Gorge, Whaleback Shale and Joffre	Shaley bands in BIF	2.5	29	0.4
Witt-H51 2(B25.5-32) S6	Alibert and McCulloch (1993)	Hamersley Basin, Australia	McRae Shale, Dales Gorge, Whaleback Shale and Joffre	Shaley bands in BIF	2.5	31	0.34
Witt-H51 8(B17.5-20.5) S6	Alibert and McCulloch (1993)	Hamersley Basin, Australia	McRae Shale, Dales Gorge, Whaleback Shale and Joffre	Shaley bands in BIF	2.5	34	0.31
W8(40-49) S12	Alibert and McCulloch (1993)	Hamersley Basin, Australia	McRae Shale, Dales Gorge, Whaleback Shale and Joffre	Shaley bands in BIF	2.5	44	0.26
W13(31-46) S13	Alibert and McCulloch (1993)	Hamersley Basin, Australia	McRae Shale, Dales Gorge, Whaleback Shale and Joffre	Shaley bands in BIF	2.5	26	0.27
N85/79 (213.8-229.9) S14	Alibert and McCulloch (1993)	Hamersley Basin, Australia	McRae Shale, Dales Gorge, Whaleback Shale and Joffre	Shaley bands in BIF	2.5	47	0.44
W23(128-134) S15	Alibert and McCulloch (1993)	Hamersley Basin, Australia	McRae Shale, Dales Gorge, Whaleback Shale and Joffre	Shaley bands in BIF	2.5	30	0.29
W27(79-96) S16	Alibert and McCulloch (1993)	Hamersley Basin, Australia	McRae Shale, Dales Gorge, Whaleback Shale and Joffre	Shaley bands in BIF	2.5	10	0.18
S16 Paraburdoo shale	Alibert and McCulloch (1993)	Hamersley Basin, Australia	McRae Shale, Dales Gorge, Whaleback Shale and Joffre	Shaley bands in BIF	2.5	30	0.19
W37(28-45) Whaleback shale + chert	Alibert and McCulloch (1993)	Hamersley Basin, Australia	McRae Shale, Dales Gorge, Whaleback Shale and Joffre	Shaley bands in BIF	2.5	10	0.06
W47(20-33) Joffre shale	Alibert and McCulloch (1993)	Hamersley Basin, Australia	McRae Shale, Dales Gorge, Whaleback Shale and Joffre	Shaley bands in BIF	2.5	106	0.3
960705-8	Asiedu et al. (2000)		Sasayama		0.14	226	0.89
960613-7	Asiedu et al. (2000)		Kenseki		0.14	268	0.79
961108-4	Asiedu et al. (2000)		Wakino		0.14	24	0.66
AD5 - 157.70 m	Beukes et al. 1990 & Klein and Beukes (1989)	Transvaal Basin, South Africa	Gamohann/Kuruman	Ferruginous Shale - carbonaceous	2.298	180	0.42
AD5 - 163.70 m	Beukes et al. 1990 & Klein and Beukes (1989)	Transvaal Basin, South Africa	Gamohann/Kuruman	Ferruginous Shale - carbonaceous	2.298	136	0.1
AD5 - 176.10 m	Beukes et al. 1990 & Klein and Beukes (1989)	Transvaal Basin, South Africa	Gamohann/Kuruman	Shale carbonaceous - pyrite rich	2.298	150	0.21
AD5 - 181.50 m	Beukes et al. 1990 & Klein and Beukes (1989)	Transvaal Basin, South Africa	Gamohann/Kuruman	Shale carbonaceous - pyrite rich	2.298	130	0.23
AD5 - 169.00 m	Beukes et al. 1990 & Klein and Beukes (1989)	Transvaal Basin, South Africa	Gamohann/Kuruman	Shale carbonaceous	2.298	120	0.18
AD5 - 188.20 m	Beukes et al. 1990 & Klein and Beukes (1989)	Transvaal Basin, South Africa	Gamohann/Kuruman	Shale carbonaceous	2.298	120	0.37
AD5 - 188.30 m	Beukes et al. 1990 & Klein and Beukes (1989)	Transvaal Basin, South Africa	Gamohann/Kuruman	Shale carbonaceous	2.298	110	0.35
WB98 - 826.00 m	Beukes et al. 1990 & Klein and Beukes (1989)	Transvaal Basin, South Africa	Gamohann/Kuruman	Shale carbonaceous	2.298	140	0.53
WB98 - 853.00	Beukes et al. 1990 & Klein and Beukes (1989)	Transvaal Basin, South Africa	Gamohann/Kuruman	Shale carbonaceous	2.298	140	0.3
WB98 - 926.00	Beukes et al. 1990 & Klein and Beukes (1989)	Transvaal Basin, South Africa	Gamohann/Kuruman	Shale carbonaceous	2.298	200	0.6
C/T Demerara Rise	Brumsack (2006)	Demerara Rise	C/T Demerara Rise	Black Shale	0.091	142	0.24
C/T mean	Brumsack (2006)	Mean	C/T mean	Black Shale	0.091	267	0.45
C/T Gubbio	Brumsack (2006)	Gubbio Section	C/T Gubbio	Black Shale	0.091	123	0.2
Peru margin	Brumsack (2006)	Peru	Peru margin	Upwelling Sediment	1e-06	74	0.41
Namibian mud lens	Brumsack (2006)	Namibia	Namibian mud lens	mud lens	1e-06	46	0.16
Gulf of California	Brumsack (2006)	Gulf of California	Gulf of California	Upwelling Sediment	1e-06	38	0.39
Mediterranean sapropels >2% TOC	Brumsack (2006)	Mediteranean	Mediterranean sapropels >2% TOC	Sapropels	1e-06	208	0.42
Black Sea Unit 1	Brumsack (2006)	Black Sea	Black Sea Unit 1	Upwelling Sediment	1e-06	57	0.28
Black Sea Unit 2	Brumsack (2006)	Black Sea	Black Sea Unit 2	Upwelling Sediment	1e-06	110	0.35
1	Cameron and Garrels (1980)	Canadian Sheild, Canada	Red Lake	Precambrian shale	2.5	147	0.65
2	Cameron and Garrels (1980)	Canadian Sheild, Canada	Atikokan	Precambrian shale	2.5	91	0.7
3	Cameron and Garrels (1980)	Canadian Sheild, Canada	Lac des Iles and Beardmore	Precambrian shale	2.5	125	0.77
4	Cameron and Garrels (1980)	Canadian Sheild, Canada	Michipicoten and Oba	Precambrian shale	2.5	82	0.54
5	Cameron and Garrels (1980)	Canadian Sheild, Canada	Timmins	Precambrian shale	2.5	147	0.69
6	Cameron and Garrels (1980)	Canadian Sheild, Canada	Matachewan and Larder Lake and Kenojevis River	Precambrian shale	2.5	140	0.83
8	Cameron and Garrels (1980)	Canadian Sheild, Canada	Desmeloizes and Amos-Barraute	Precambrian shale	2.5	120	0.86
9	Cameron and Garrels (1980)	Canadian Sheild, Canada	Chapais	Precambrian shale	2.5	52	0.61
10	Cameron and Garrels (1980)	Canadian Sheild, Canada	Whitewater	Precambrian shale	1.6	69	0.9
11	Cameron and Garrels (1980)	Canadian Sheild, Canada	Gowganda	Precambrian shale	1.6	82	0.81
13	Cameron and Garrels (1980)	Canadian Sheild, Canada	Rove	Precambrian shale	1.6	69	0.87
14	Cameron and Garrels (1980)	Canadian Sheild, Canada	Albanel	Precambrian shale	1.6	61	0.54
16	Cameron and Garrels (1980)	Canadian Sheild, Canada	Attikamagen	Precambrian shale	1.6	25	0.59
18	Cameron and Garrels (1980)	Canadian Sheild, Canada	Menihek	Precambrian shale	1.6	41	0.55
1	Caplan and Bustin (1998)	Alberta, Canada	Exshaw Formation	Clay shale	0.695	128	1.16795
2	Caplan and Bustin (1998)	Alberta, Canada	Exshaw Formation	Clay shale	0.695	215	1.16795
5	Caplan and Bustin (1998)	Alberta, Canada	Exshaw Formation	Clay shale	0.695	170	1.16795
8	Caplan and Bustin (1998)	Alberta, Canada	Exshaw Formation	Clay shale	0.695	159	1.16795
11	Caplan and Bustin (1998)	Alberta, Canada	Exshaw Formation	Clay shale	0.695	159	1.16795
14	Caplan and Bustin (1998)	Alberta, Canada	Exshaw Formation	Clay shale	0.695	175	1.16795
19	Caplan and Bustin (1998)	Alberta, Canada	Exshaw Formation	Clay shale	0.695	269	1.16795
20	Caplan and Bustin (1998)	Alberta, Canada	Exshaw Formation	Clay shale	0.695	247	1.16795
21	Caplan and Bustin (1998)	Alberta, Canada	Exshaw Formation	Mud shale	0.695	267	0.50055
22	Caplan and Bustin (1998)	Alberta, Canada	Exshaw Formation	Mud shale	0.695	180	0.50055
24	Caplan and Bustin (1998)	Alberta, Canada	Exshaw Formation	Mud shale	0.695	252	0.6674
27	Caplan and Bustin (1998)	Alberta, Canada	Exshaw Formation	Mud shale	0.695	121	0.6674
30	Caplan and Bustin (1998)	Alberta, Canada	Exshaw Formation	Mud shale	0.695	196	0.6674
35	Caplan and Bustin (1998)	Alberta, Canada	Exshaw Formation	Mud shale	0.695	142	0.6674
38	Caplan and Bustin (1998)	Alberta, Canada	Exshaw Formation	Mud shale	0.695	205	0.6674
41	Caplan and Bustin (1998)	Alberta, Canada	Exshaw Formation	Mud shale	0.695	144	1.0011
42	Caplan and Bustin (1998)	Alberta, Canada	Exshaw Formation	Mud shale	0.695	108	1.0011
44	Caplan and Bustin (1998)	Alberta, Canada	Big Valley Formation	Grainstone	0.695	2	0.16685
46	Caplan and Bustin (1998)	Alberta, Canada	Big Valley Formation	Grainstone	0.695	11	0.3337
Level A	Coveney and Martin (1983)	Hesler quarry, Parke Co, Indiana	Mecca Quarry Shale	Hard, dark gray to black	0.3085	600	0.43
Level B	Coveney and Martin (1983)	Hesler quarry, Parke Co, Indiana	Mecca Quarry Shale	Hard, dark gray to black	0.3085	600	0.51
51–38	Cullers and Podkovyrov (2000)	Russia			1	20	1.29
52–1	Cullers and Podkovyrov (2000)	Russia			1	21	1.14
52–9	Cullers and Podkovyrov (2000)	Russia			1	29	1.18
52–11	Cullers and Podkovyrov (2000)	Russia			1	37	1.25
52–31	Cullers and Podkovyrov (2000)	Russia			1	30	1.27
52–34	Cullers and Podkovyrov (2000)	Russia			1	25	1.19
52–44	Cullers and Podkovyrov (2000)	Russia			1	15	1.3
52–46	Cullers and Podkovyrov (2000)	Russia			1	36	1.11
52–59	Cullers and Podkovyrov (2000)	Russia			1	27	1.27
52–80	Cullers and Podkovyrov (2000)	Russia			1	38	1.45
52–85	Cullers and Podkovyrov (2000)	Russia			1	17	1.28
52–103	Cullers and Podkovyrov (2000)	Russia			1	31	1.18
52–119	Cullers and Podkovyrov (2000)	Russia			1	42	1.38
78–3	Cullers and Podkovyrov (2000)	Russia			1	15	1.81
78–2	Cullers and Podkovyrov (2000)	Russia			1	10	1.33
78–1	Cullers and Podkovyrov (2000)	Russia			1	15	1.62
Lh-13	Cullers and Podkovyrov (2000)	Russia			1	15	1.48
Lh-8	Cullers and Podkovyrov (2000)	Russia			1	20	1.4
77–12	Cullers and Podkovyrov (2000)	Russia			1	32	1.46
77–10	Cullers and Podkovyrov (2000)	Russia			1	29	1.74
77–8	Cullers and Podkovyrov (2000)	Russia			1	17	1.5
77–7	Cullers and Podkovyrov (2000)	Russia			1	4	1.34
77–6	Cullers and Podkovyrov (2000)	Russia			1	24	1.89
77–3	Cullers and Podkovyrov (2000)	Russia			1	40	1.5
LSD1	El-Hasan (2008)				0.066	248	0.239767
LSD2	El-Hasan (2008)				0.066	197	0.212751
LSD3	El-Hasan (2008)				0.066	215	0.253275
LSC1	El-Hasan (2008)				0.066	233	0.094556
LSC2	El-Hasan (2008)				0.066	213	0.276914
LSC3	El-Hasan (2008)				0.066	193	0.268471
LSB1	El-Hasan (2008)				0.066	233	0.12326
LSB2	El-Hasan (2008)				0.066	296	0.136768
LSB3	El-Hasan (2008)				0.066	226	0.118195
LSA1	El-Hasan (2008)				0.066	283	0.097933
LSA2	El-Hasan (2008)				0.066	215	0.141834
LSA3	El-Hasan (2008)				0.066	212	0.140146
LSAL1	El-Hasan (2008)				0.066	241	0.119883
LSAL2	El-Hasan (2008)				0.066	220	0.178981
LSAL3	El-Hasan (2008)				0.066	205	0.173915
	Eriksson et al. (1990)		Silverton shale (S. Africa)		2.15	30	0.830064
	Eriksson et al. (1990)		Silverton shale (S. Africa)		2.15	110	1.66013
	Eriksson et al. (1990)		Silverton shale (S. Africa)		2.15	77	0.597241
	Eriksson et al. (1990)		Silverton shale (S. Africa)		2.15	171	0.769327
	Eriksson et al. (1990)		Silverton shale (S. Africa)		2.15	49	0.708591
	Eriksson et al. (1990)		Silverton shale (S. Africa)		2.15	47	0.819941
	Eriksson et al. (1990)		Silverton shale (S. Africa)		2.15	25	0.425155
	Eriksson et al. (1990)		Silverton shale (S. Africa)		2.15	114	0.576995
	Eriksson et al. (1990)		Silverton shale (S. Africa)		2.15	135	0.587118
	Eriksson et al. (1990)		Silverton shale (S. Africa)		2.15	36	0.576995
ZB 2	Fedo et al. (1996)	Zimbabwe	Buhwa Greenstone Belt	Shales	3	88	0.545
ZB 6	Fedo et al. (1996)	Zimbabwe	Buhwa Greenstone Belt	Shales	3	97	0.538
ZB 12A	Fedo et al. (1996)	Zimbabwe	Buhwa Greenstone Belt	Shales	3	271	0.606
ZB 12B	Fedo et al. (1996)	Zimbabwe	Buhwa Greenstone Belt	Shales	3	482	0.852
ZB 14	Fedo et al. (1996)	Zimbabwe	Buhwa Greenstone Belt	Shales	3	70	0.765
ZB 21	Fedo et al. (1996)	Zimbabwe	Buhwa Greenstone Belt	Shales	3	118	0.226
ZB 42	Fedo et al. (1996)	Zimbabwe	Buhwa Greenstone Belt	Shales	3	1220	0.292
ZB 121	Fedo et al. (1996)	Zimbabwe	Buhwa Greenstone Belt	Shales	3	33	0.564
ZB 146	Fedo et al. (1996)	Zimbabwe	Buhwa Greenstone Belt	Shales	3	11	0.571
ZB 195	Fedo et al. (1996)	Zimbabwe	Buhwa Greenstone Belt	Shales	3	49	0.388
ZB 208	Fedo et al. (1996)	Zimbabwe	Buhwa Greenstone Belt	Shales	3	95	0.622
ZB 212	Fedo et al. (1996)	Zimbabwe	Buhwa Greenstone Belt	Shales	3	78	0.604
ZB 218	Fedo et al. (1996)	Zimbabwe	Buhwa Greenstone Belt	Shales	3	31	0.64
ZB 220	Fedo et al. (1996)	Zimbabwe	Buhwa Greenstone Belt	Shales	3	104	0.597
ZB 222	Fedo et al. (1996)	Zimbabwe	Buhwa Greenstone Belt	Shales	3	95	0.686
ZB 223	Fedo et al. (1996)	Zimbabwe	Buhwa Greenstone Belt	Shales	3	81	0.624
ZB224	Fedo et al. (1996)	Zimbabwe	Buhwa Greenstone Belt	Shales	3	100	0.611
ZB 226	Fedo et al. (1996)	Zimbabwe	Buhwa Greenstone Belt	Shales	3	70	0.62
ZB 229	Fedo et al. (1996)	Zimbabwe	Buhwa Greenstone Belt	Shales	3	112	0.619
ZB 234	Fedo et al. (1996)	Zimbabwe	Buhwa Greenstone Belt	Shales	3	23	0.715
Average L-1,-2,-3	Fyffe and Pickerill (1993)	Levis-Luzon Area, Quebec, Canada	Levis Formation	black shale	0.485	38	0.58
Average L-4,-5,-6	Fyffe and Pickerill (1993)	Levis-Luzon Area, Quebec, Canada	Levis Formation	black shale	0.49	46	0.56
BB-1,-2,-3	Fyffe and Pickerill (1993)	Meductic Area, New Brunswick, Canada	Bright Eye Brook Formation	black shale	0.4875	16	0.78
BB-4,-5,-6	Fyffe and Pickerill (1993)	Meductic Area, New Brunswick, Canada	Bright Eye Brook Formation	black shale	0.5	6	0.87
CK-1,-2,-3,-4	Fyffe and Pickerill (1993)	St. Stephen Area, New Brunswick, Canada	Calais	black shale	0.5	48	1.22
RF-1	Fyffe and Pickerill (1993)	St. John Area, New Brunswick, Canada	Reversing Falls Formation	black shale	0.5	71	0.91
SF-1,-2,-3	Fyffe and Pickerill (1993)	St. John Area, New Brunswick, Canada	Silver Falls Formaiton	black shale	0.515	43	0.97
M-1,-2,-3	Fyffe and Pickerill (1993)	Wolfville and Maitland Bridge Area, Nova Scotia, Canada	Halifax formaton	black shale	0.5	37	1.02
G 840	Gibbs et al. (1986)	Kuritoko, Cuyuni River, Guyana	Cuyuni Group	metapelite	2.25	39	0.9
G1125	Gibbs et al. (1986)	Chinese Landing, Cuyuni River, Guyana	Cuyuni Group	metapelite	2.25	71	0.73
DDH 20	Gibbs et al. (1986)	Haimeralli, Cuyuni River, Guyana	Cuyuni Group	metapelite	2.25	54	0.62
G1114	Gibbs et al. (1986)	Pigeon Island, Cuyuni River, Guyana	Cuyuni Group	metapelite	2.25	40	0.92
PUR-3	Gibbs et al. (1986)	Puruni area, Guyana	Cuyuni Group	metapelite	2.25	244	0.82
PUR-11	Gibbs et al. (1986)	Puruni area, Guyana	Cuyuni Group	metapelite	2.25	41	0.43
G1672	Gibbs et al. (1986)	Kokerite, Barama River, Guyana	Barama Group	metapelite	2.25	53	0.89
G2195	Gibbs et al. (1986)	Issineru area, Guyana	Mazeruni Group, Haimaraka Formation	metapelite	2.25	23	0.52
ECR-106	Gibbs et al. (1986)	Brazil	Roraima Group	Carbonaceous Shale	1.6	23	0.74
Son510	Guo et al. (2007)	Songtao section,Guizhou Province, South China	Doushantuo Fm	Chert	0.62	24.46	0.185028
Son511	Guo et al. (2007)	Songtao section,Guizhou Province, South China	Doushantuo Fm	Cherty Shale	0.62	9.74	0.139529
Son512	Guo et al. (2007)	Songtao section,Guizhou Province, South China	Doushantuo Fm	Black shale	0.62	23.27	0.257826
Son513	Guo et al. (2007)	Songtao section,Guizhou Province, South China	Doushantuo Fm	Black shale	0.62	12.25	0.12234
Son514	Guo et al. (2007)	Songtao section,Guizhou Province, South China	Doushantuo Fm	Black shale	0.62	34.46	0.554071
Son516	Guo et al. (2007)	Songtao section,Guizhou Province, South China	Doushantuo Fm	Carbonate	0.62	21.36	0.0545976
Son517	Guo et al. (2007)	Songtao section,Guizhou Province, South China	Doushantuo Fm	Carbonate	0.62	11.57	0.147617
Son518	Guo et al. (2007)	Songtao section,Guizhou Province, South China	Doushantuo Fm	Carbonate	0.62	13.49	0.0647084
Son519	Guo et al. (2007)	Songtao section,Guizhou Province, South China	Doushantuo Fm	Carbonate	0.62	15.98	0.0545976
Son520	Guo et al. (2007)	Songtao section,Guizhou Province, South China	Doushantuo Fm	Carbonate	0.62	31.57	0.458017
Son521	Guo et al. (2007)	Songtao section,Guizhou Province, South China	Doushantuo Fm	Carbonate	0.62	15.19	0.0556091
Sat531	Guo et al. (2007)	Shatan section, Sichuan Province, South China	Guojiaba Fm.	Black shale	0.542	22.46	0.514638
Sat530	Guo et al. (2007)	Shatan section, Sichuan Province, South China	Guojiaba Fm.	Black shale	0.542	28.81	0.604625
Sat529	Guo et al. (2007)	Shatan section, Sichuan Province, South China	Guojiaba Fm.	Black shale	0.542	25.21	0.571258
Sat528	Guo et al. (2007)	Shatan section, Sichuan Province, South China	Guojiaba Fm.	Black shale	0.542	41.86	0.715843
Sat527	Guo et al. (2007)	Shatan section, Sichuan Province, South China	Guojiaba Fm.	Black shale	0.542	29.26	0.685511
Sat526	Guo et al. (2007)	Shatan section, Sichuan Province, South China	Guojiaba Fm.	Black shale	0.542	27.06	0.642035
Sat525	Guo et al. (2007)	Shatan section, Sichuan Province, South China	Guojiaba Fm.	Black shale	0.542	28.66	0.6481
Sat524	Guo et al. (2007)	Shatan section, Sichuan Province, South China	Guojiaba Fm.	Black shale	0.542	35.27	0.616757
Sat523	Guo et al. (2007)	Shatan section, Sichuan Province, South China	Guojiaba Fm.	Black shale	0.542	31.14	0.579348
Sat522	Guo et al. (2007)	Shatan section, Sichuan Province, South China	Guojiaba Fm.	Black shale	0.542	42.65	0.711799
Sat521	Guo et al. (2007)	Shatan section, Sichuan Province, South China	Guojiaba Fm.	Black shale	0.542	40.81	0.761341
Sat520	Guo et al. (2007)	Shatan section, Sichuan Province, South China	Guojiaba Fm.	Black shale	0.542	36.69	0.699665
Sat519	Guo et al. (2007)	Shatan section, Sichuan Province, South China	Guojiaba Fm.	Black shale	0.542	32.73	0.704721
Sat518	Guo et al. (2007)	Shatan section, Sichuan Province, South China	Guojiaba Fm.	Black shale	0.542	30.32	0.696633
Sat517	Guo et al. (2007)	Shatan section, Sichuan Province, South China	Guojiaba Fm.	Black shale	0.542	37.62	0.744154
Sat516	Guo et al. (2007)	Shatan section, Sichuan Province, South China	Guojiaba Fm.	Black shale	0.542	76.54	0.74112
Sat515	Guo et al. (2007)	Shatan section, Sichuan Province, South China	Guojiaba Fm.	Black shale	0.542	131.75	0.860428
Sat514	Guo et al. (2007)	Shatan section, Sichuan Province, South China	Guojiaba Fm.	Black shale	0.542	57.75	0.210304
Sat513	Guo et al. (2007)	Shatan section, Sichuan Province, South China	Guojiaba Fm.	Black shale	0.542	119.41	0.73202
Sat512	Guo et al. (2007)	Shatan section, Sichuan Province, South China	Guojiaba Fm.	Black shale	0.542	116.55	0.69461
Sat511	Guo et al. (2007)	Shatan section, Sichuan Province, South China	Guojiaba Fm.	Black shale	0.542	114.78	0.59047
Sat510	Guo et al. (2007)	Shatan section, Sichuan Province, South China	Guojiaba Fm.	Black shale	0.542	68.25	0.574293
Sat509	Guo et al. (2007)	Shatan section, Sichuan Province, South China	Guojiaba Fm.	Black shale	0.542	158.19	0.629902
Sat508	Guo et al. (2007)	Shatan section, Sichuan Province, South China	Guojiaba Fm.	Black shale	0.542	144.1	0.607657
Sat507	Guo et al. (2007)	Shatan section, Sichuan Province, South China	Guojiaba Fm.	Black shale	0.542	140.7	0.644056
Sat506	Guo et al. (2007)	Shatan section, Sichuan Province, South China	Guojiaba Fm.	Black shale	0.542	122.48	0.726965
Sat505	Guo et al. (2007)	Shatan section, Sichuan Province, South China	Guojiaba Fm.	Black shale	0.542	103.37	0.674389
Sat504	Guo et al. (2007)	Shatan section, Sichuan Province, South China	Guojiaba Fm.	Black shale	0.542	74.21	0.684499
Sat503	Guo et al. (2007)	Shatan section, Sichuan Province, South China	Guojiaba Fm.	Black shale	0.542	54.21	0.683488
Sat502	Guo et al. (2007)	Shatan section, Sichuan Province, South China	Guojiaba Fm.	Black shale	0.542	54.35	0.73202
Sat501	Guo et al. (2007)	Shatan section, Sichuan Province, South China	Guojiaba Fm.	Black shale	0.542	37.26	0.751231
Sat500	Guo et al. (2007)	Shatan section, Sichuan Province, South China	Guojiaba Fm.	Black shale	0.542	12.93	0.0525765
Son594	Guo et al. (2007)	Songtao section,Guizhou Province, South China	Jiumenchong Fm.	Black shale	0.542	45.68	0.661245
Son593	Guo et al. (2007)	Songtao section,Guizhou Province, South China	Jiumenchong Fm.	Black shale	0.542	286.52	0.599569
Son592	Guo et al. (2007)	Songtao section,Guizhou Province, South China	Jiumenchong Fm.	Black shale	0.542	328.77	0.630913
Son591	Guo et al. (2007)	Songtao section,Guizhou Province, South China	Jiumenchong Fm.	Black shale	0.542	141.8	0.539915
Son590	Guo et al. (2007)	Songtao section,Guizhou Province, South China	Jiumenchong Fm.	Carbonate	0.542	62.48	0.175928
Son589	Guo et al. (2007)	Songtao section,Guizhou Province, South China	Jiumenchong Fm.	Black shale	0.542	168.54	0.495428
Son588	Guo et al. (2007)	Songtao section,Guizhou Province, South China	Jiumenchong Fm.	Black shale	0.542	356.37	0.48734
Son587	Guo et al. (2007)	Songtao section,Guizhou Province, South China	Jiumenchong Fm.	Black shale	0.542	384.41	0.445886
Son586	Guo et al. (2007)	Songtao section,Guizhou Province, South China	Jiumenchong Fm.	Black shale	0.542	33.05	0.032355
Son585	Guo et al. (2007)	Songtao section,Guizhou Province, South China	Jiumenchong Fm.	Black shale	0.542	172.66	0.360954
Son584	Guo et al. (2007)	Songtao section,Guizhou Province, South China	Jiumenchong Fm.	Black shale	0.542	273.9	0.509583
Son583	Guo et al. (2007)	Songtao section,Guizhou Province, South China	Jiumenchong Fm.	Black shale	0.542	321.49	0.494416
Son582	Guo et al. (2007)	Songtao section,Guizhou Province, South China	Jiumenchong Fm.	Black shale	0.542	33.38	0.0202215
Son581	Guo et al. (2007)	Songtao section,Guizhou Province, South China	Jiumenchong Fm.	Black shale	0.542	231.14	0.381177
bulk	Hirner and Xu (1991)	Queensland, Australia	Julia Creek Oil Shale, Toolebuc Formation	bulk oil shale	0.08105	125	0.13508
bulk	Hirner and Xu (1991)	Queensland, Australia	Julia Creek Oil Shale, Toolebuc Formation	bulk oil shale	0.08105	160	0.20262
bulk	Hirner and Xu (1991)	Queensland, Australia	Julia Creek Oil Shale, Toolebuc Formation	bulk oil shale	0.08105	237	0.057409
bulk	Hirner and Xu (1991)	Queensland, Australia	Julia Creek Oil Shale, Toolebuc Formation	bulk oil shale	0.08105	222	0.209374
HCl/HF demin	Hirner and Xu (1991)	Queensland, Australia	Julia Creek Oil Shale, Toolebuc Formation	Kerogen	0.08105	220	0.13508
Kiba demin	Hirner and Xu (1991)	Queensland, Australia	Julia Creek Oil Shale, Toolebuc Formation	Kerogen	0.08105	10	0.0320815
FS1	Hofmann (2005)	Swaziland Supergroup, South Africa	Fig Tree Group	Shale	3.25	66.7	0.37
FS3	Hofmann (2005)	Swaziland Supergroup, South Africa	Fig Tree Group	Shale	3.25	59.4	0.28
FS6	Hofmann (2005)	Swaziland Supergroup, South Africa	Fig Tree Group	Greywacke	3.25	95.3	0.64
FS9	Hofmann (2005)	Swaziland Supergroup, South Africa	Fig Tree Group	Greywacke	3.25	173.3	0.49
FS10	Hofmann (2005)	Swaziland Supergroup, South Africa	Fig Tree Group	Greywacke	3.25	45.2	0.69
FS11	Hofmann (2005)	Swaziland Supergroup, South Africa	Fig Tree Group	Greywacke	3.25	47.4	0.59
FS12	Hofmann (2005)	Swaziland Supergroup, South Africa	Fig Tree Group	Greywacke	3.25	111.1	0.63
FS13	Hofmann (2005)	Swaziland Supergroup, South Africa	Fig Tree Group	Greywacke	3.25	276.7	0.64
GZW27	Jiang et al. (2006)	South China	Niutitang Formation	Black Shale	0.526	278	0.382108
GZW28	Jiang et al. (2006)	South China	Niutitang Formation	Black Shale	0.526	191	0.388186
GZW29	Jiang et al. (2006)	South China	Niutitang Formation	Black Shale	0.526	176	0.324699
GZW30	Jiang et al. (2006)	South China	Niutitang Formation	Black Shale	0.526	144	0.312204
ZN28	Jiang et al. (2006)	South China	Niutitang Formation	Black Shale	0.526	167	0.29954
ZN29	Jiang et al. (2006)	South China	Niutitang Formation	Black Shale	0.526	26.1	0.251924
ZN30	Jiang et al. (2006)	South China	Niutitang Formation	Black Shale	0.526	186	0.275057
ZN31	Jiang et al. (2006)	South China	Niutitang Formation	Black Shale	0.526	42.6	0.246183
ZN32	Jiang et al. (2006)	South China	Niutitang Formation	Black Shale	0.526	124	0.108571
ZN33	Jiang et al. (2006)	South China	Niutitang Formation	Black Shale	0.526	254	0.355092
ZN34	Jiang et al. (2006)	South China	Niutitang Formation	Black Shale	0.526	308	0.372483
ZN35	Jiang et al. (2006)	South China	Niutitang Formation	Black Shale	0.526	399	0.358975
ZN35-1	Jiang et al. (2006)	South China	Niutitang Formation	Black Shale	0.526	337	0.338544
1	Jochum et al. (1995)	NW Germany	Posidonia Shale of Wickensen borehole	Calcareous claystone	0.1793	68	0.41
2	Jochum et al. (1995)	NW Germany	Posidonia Shale of Haddessen borehole	Calcareous claystone	0.1793	72	0.47
3	Jochum et al. (1995)	NW Germany	Posidonia Shale of Wickensen borehole	marlstone	0.1793	86	0.31
4	Jochum et al. (1995)	NW Germany	Posidonia Shale of Haddessen borehole	marlstone	0.1793	103	0.35
96101926	Kato et al. (2005)		Shimanto Supergroup		0.076	37.7	0.6
96101928	Kato et al. (2005)		Shimanto Supergroup		0.076	42.1	0.69
96101930	Kato et al. (2005)		Shimanto Supergroup		0.076	39.7	0.63
96101934	Kato et al. (2005)		Shimanto Supergroup		0.076	40.2	0.66
96101946	Kato et al. (2005)		Shimanto Supergroup		0.076	40.5	0.65
96101949	Kato et al. (2005)		Shimanto Supergroup		0.076	31.9	0.46
96101950	Kato et al. (2005)		Shimanto Supergroup		0.076	42.9	0.64
96101956	Kato et al. (2005)		Shimanto Supergroup		0.076	87.2	0.66
96102002	Kato et al. (2005)		Shimanto Supergroup		0.076	40.4	0.63
96102015	Kato et al. (2005)		Shimanto Supergroup		0.076	45.3	0.61
98042601	Kato et al. (2005)		Shimanto Supergroup		0.067	17.6	0.48
98042602	Kato et al. (2005)		Shimanto Supergroup		0.067	14.8	0.55
98042603	Kato et al. (2005)		Shimanto Supergroup		0.067	15.8	0.53
98042604	Kato et al. (2005)		Shimanto Supergroup		0.067	44.4	0.63
98042605	Kato et al. (2005)		Shimanto Supergroup		0.067	28.1	0.55
98042606	Kato et al. (2005)		Shimanto Supergroup		0.067	23.9	0.62
98042607	Kato et al. (2005)		Shimanto Supergroup		0.067	21.9	0.64
98042701	Kato et al. (2005)		Shimanto Supergroup		0.067	37.5	0.58
98042705	Kato et al. (2005)		Shimanto Supergroup		0.067	41.8	0.65
98042706	Kato et al. (2005)		Shimanto Supergroup		0.067	36	0.45
98042710	Kato et al. (2005)		Shimanto Supergroup		0.067	47.1	0.62
72.27-74.29	Kendall et al. (2009)	McArthur Basin, Northern Australia	Wollogorang Formation (Mount Young 2)	Black Shale	1.73	38	0.35
74.35–74.38	Kendall et al. (2009)	McArthur Basin, Northern Australia	Wollogorang Formation (Mount Young 2)	Black Shale	1.73	33	0.26
75.08–75.11	Kendall et al. (2009)	McArthur Basin, Northern Australia	Wollogorang Formation (Mount Young 2)	Black Shale	1.73	31	0.27
75.48–75.51	Kendall et al. (2009)	McArthur Basin, Northern Australia	Wollogorang Formation (Mount Young 2)	Black Shale	1.73	43	0.41
75.51–75.53	Kendall et al. (2009)	McArthur Basin, Northern Australia	Wollogorang Formation (Mount Young 2)	Black Shale	1.73	40	0.43
76.00–76.03	Kendall et al. (2009)	McArthur Basin, Northern Australia	Wollogorang Formation (Mount Young 2)	Black Shale	1.73	47	0.46
76.03–76.08	Kendall et al. (2009)	McArthur Basin, Northern Australia	Wollogorang Formation (Mount Young 2)	Black Shale	1.73	48	0.44
76.91-76.96 (dol)	Kendall et al. (2009)	McArthur Basin, Northern Australia	Wollogorang Formation (Mount Young 2)	Black Shale	1.73	47	0.37
76.91–76.96	Kendall et al. (2009)	McArthur Basin, Northern Australia	Wollogorang Formation (Mount Young 2)	Black Shale	1.73	59	0.5
136.98-137.05	Kendall et al. (2009)	McArthur Basin, Northern Australia	Velkerri Formation (Urapunga-4)	Black Shale	1.389	332	0.37
137.19–137.26	Kendall et al. (2009)	McArthur Basin, Northern Australia	Velkerri Formation (Urapunga-4)	Black Shale	1.389	254	0.36
137.26–137.33	Kendall et al. (2009)	McArthur Basin, Northern Australia	Velkerri Formation (Urapunga-4)	Black Shale	1.389	260	0.42
137.46–137.52	Kendall et al. (2009)	McArthur Basin, Northern Australia	Velkerri Formation (Urapunga-4)	Black Shale	1.389	234	0.35
137.75–137.79	Kendall et al. (2009)	McArthur Basin, Northern Australia	Velkerri Formation (Urapunga-4)	Black Shale	1.389	254	0.32
137.84–137.89	Kendall et al. (2009)	McArthur Basin, Northern Australia	Velkerri Formation (Urapunga-4)	Black Shale	1.389	271	0.42
325.71–325.78	Kendall et al. (2009)	McArthur Basin, Northern Australia	Velkerri Formation (Urapunga-4)	Black Shale	1.389	47	0.56
326.20–326.28	Kendall et al. (2009)	McArthur Basin, Northern Australia	Velkerri Formation (Urapunga-4)	Black Shale	1.389	43	0.55
326.42–326.48	Kendall et al. (2009)	McArthur Basin, Northern Australia	Velkerri Formation (Urapunga-4)	Black Shale	1.389	43	0.64
326.48–326.55	Kendall et al. (2009)	McArthur Basin, Northern Australia	Velkerri Formation (Urapunga-4)	Black Shale	1.389	38	0.51
326.62–326.69	Kendall et al. (2009)	McArthur Basin, Northern Australia	Velkerri Formation (Urapunga-4)	Black Shale	1.389	45	0.57
4	Klein and Beukes (1993)	Canada	Rapitan Iron Formation	Hematite Mudstone; borehole Y-5 169.1 ft deep	0.7425	37	0.55
5	Klein and Beukes (1993)	Canada	Rapitan Iron Formation	Hematite Mudstone; borehole N-7 47.6 ft deep	0.7425	36	0.98
6	Klein and Beukes (1993)	Canada	Rapitan Iron Formation	Volcaniclastic mudstone; borehole Y-5 172.6 ft deep	0.7425	45	1.06
7	Klein and Beukes (1993)	Canada	Rapitan Iron Formation	Shale; borehole Y-5 167.7 ft deep	0.7425	59	1.36
8	Klein and Beukes (1993)	Canada	Rapitan Iron Formation	Shale; borehole N-7 71.6 ft deep	0.7425	41	1.61
9	Klein and Beukes (1993)	Canada	Rapitan Iron Formation	Shale; borehole N-7 167.4 ft deep	0.7425	51	1.36
WR	Laskowski and Kroner (1985)	Pongola Supergroup, S. Africa	Nsuze Group, Pongola Supergroup	Whole Rock	2.9	141	0.76
WR	Laskowski and Kroner (1985)	Pongola Supergroup, S. Africa	Mozaan Group, Pongola Supergroup	Whole Rock	2.9	102	0.86
CMF	Laskowski and Kroner (1985)	Pongola Supergroup, S. Africa	Mozaan Group, Pongola Supergroup	Clay Mineral Fraction	2.9	122	0.65
WR	Laskowski and Kroner (1985)	Nama Group, Namibia	Kuibis+Schwarzrand Subgroups, Nama Group	Whole Rock	0.625	12	1.07
CMF	Laskowski and Kroner (1985)	Nama Group, Namibia	Kuibis+Schwarzrand Subgroups, Nama Group	Clay Mineral Fraction	0.625	1	1.05
WR	Laskowski and Kroner (1985)	Nama Group, Namibia	Schwarzrand+Fish River Subgroups, Nama Group	Whole Rock	0.625	30	0.75
CMF	Laskowski and Kroner (1985)	Nama Group, Namibia	Schwarzrand+Fish River Subgroups, Nama Group	Clay Mineral Fraction	0.625	63	0.6
1	Loukola-Ruskeeniemi and Heino (1996)	Talvivaara, Finland	Kainuu Schist Belt	Median Black Schist 1 - whole Talvivaara area	1.965	380	0.35965
2	Loukola-Ruskeeniemi and Heino (1996)	Talvivaara, Finland	Kainuu Schist Belt	Median Black schist 2 - whole Talvivaara area	1.965	2270	0.341077
3	Loukola-Ruskeeniemi and Heino (1996)	Talvivaara, Finland	Kainuu Schist Belt	Median Black Schist 3 - whole Talvivaara area	1.965	355	0.3377
Calc-silicate	Loukola-Ruskeeniemi and Heino (1996)	Talvivaara, Finland	Kainuu Schist Belt	Median black calc-silicate rock - whole Talvivaara area	1.965	1050	0.256652
1	Loukola-Ruskeeniemi and Heino (1996)	Talvivaara, Finland	Kainuu Schist Belt	Median Black Schist 1 - Ni-rich profile	1.965	440	0.317438
2	Loukola-Ruskeeniemi and Heino (1996)	Talvivaara, Finland	Kainuu Schist Belt	Median Black Schist 2 - Ni-rich profile	1.965	2480	0.378224
clac-silicate	Loukola-Ruskeeniemi and Heino (1996)	Talvivaara, Finland	Kainuu Schist Belt	Median Black calc-silicate rock - Ni-rich profile	1.965	2260	0.464338
C12(V)	Manikyamba and Kerrich (2006)	Vibhutigudda, India	Sandur Superterrane	Black Shale	2.7	85	1.09
C22 (V)	Manikyamba and Kerrich (2006)	Vibhutigudda, India	Sandur Superterrane	Black Shale	2.7	8	0.75
C17 (V)	Manikyamba and Kerrich (2006)	Vibhutigudda, India	Sandur Superterrane	Black Shale	2.7	42	0.75
C23 (V)	Manikyamba and Kerrich (2006)	Vibhutigudda, India	Sandur Superterrane	Black Shale	2.7	17	0.67
C13 (V)	Manikyamba and Kerrich (2006)	Vibhutigudda, India	Sandur Superterrane	Black Shale	2.7	83	0.84
C20 (V)	Manikyamba and Kerrich (2006)	Vibhutigudda, India	Sandur Superterrane	Black Shale	2.7	79	0.98
C14 (V)	Manikyamba and Kerrich (2006)	Vibhutigudda, India	Sandur Superterrane	Black Shale	2.7	87	0.96
C21 (V)	Manikyamba and Kerrich (2006)	Vibhutigudda, India	Sandur Superterrane	Black Shale	2.7	76	0.86
C15 (V)	Manikyamba and Kerrich (2006)	Vibhutigudda, India	Sandur Superterrane	Black Shale	2.7	10	0.73
C18 (V)	Manikyamba and Kerrich (2006)	Vibhutigudda, India	Sandur Superterrane	Black Shale	2.7	45	0.85
C8 (B)	Manikyamba and Kerrich (2006)	Bhimangundi, India	Sandur Superterrane	Black Shale	2.7	27	1.06
C1 (B)	Manikyamba and Kerrich (2006)	Bhimangundi, India	Sandur Superterrane	Black Shale	2.7	39	1.12
C4 (B)	Manikyamba and Kerrich (2006)	Bhimangundi, India	Sandur Superterrane	Black Shale	2.7	46	1.09
C9 (B)	Manikyamba and Kerrich (2006)	Bhimangundi, India	Sandur Superterrane	Black Shale	2.7	40	0.99
C10 (B)	Manikyamba and Kerrich (2006)	Bhimangundi, India	Sandur Superterrane	Black Shale	2.7	59	1.1
C5 (B)	Manikyamba and Kerrich (2006)	Bhimangundi, India	Sandur Superterrane	Black Shale	2.7	34	0.94
C2 (B)	Manikyamba and Kerrich (2006)	Bhimangundi, India	Sandur Superterrane	Black Shale	2.7	4.59	0.02
C3 (B)	Manikyamba and Kerrich (2006)	Bhimangundi, India	Sandur Superterrane	Black Shale	2.7	7.41	0.03
C7 (B)	Manikyamba and Kerrich (2006)	Bhimangundi, India	Sandur Superterrane	Black Shale	2.7	2.12	0.03
79NC94	McLennan and Taylor (1983)	Swaziland Supergroup, South Africa	Fig Tree Group	Silicified Shale	3.4	117	0.26
79NC117	McLennan and Taylor (1983)	Swaziland Supergroup, South Africa	Fig Tree Group	Shale	3.4	526	0.69
79NC118	McLennan and Taylor (1983)	Swaziland Supergroup, South Africa	Fig Tree Group	Shale	3.4	555	0.52
79NC136	McLennan and Taylor (1983)	Swaziland Supergroup, South Africa	Fig Tree Group	Shale	3.4	492	0.58
C-3	McLennan and Taylor (1983)	Swaziland Supergroup, South Africa	Fig Tree Group	not provided	3.4	958	0.46
C-5	McLennan and Taylor (1983)	Swaziland Supergroup, South Africa	Fig Tree Group	not provided	3.4	400	0.72
Average Sheba	McLennan and Taylor (1983)	Swaziland Supergroup, South Africa	Fig Tree Group	Greywacke	3.4	290	0.52
Average Belvue Road	McLennan and Taylor (1983)	Swaziland Supergroup, South Africa	Fig Tree Group	Greywacke	3.4	160	0.55
Average Shale	McLennan and Taylor (1983)	Swaziland Supergroup, South Africa	Fig Tree Group	Shales	3.4	586	0.59
79NC123	McLennan and Taylor (1983)	Swaziland Supergroup, South Africa	Moodies Group	Shale	3.3	287	0.36
79NC124	McLennan and Taylor (1983)	Swaziland Supergroup, South Africa	Moodies Group	Shale	3.3	287	0.38
79NC129	McLennan and Taylor (1983)	Swaziland Supergroup, South Africa	Moodies Group	Shale	3.3	394	0.55
79NC130	McLennan and Taylor (1983)	Swaziland Supergroup, South Africa	Moodies Group	Shale	3.3	323	0.47
79NC131	McLennan and Taylor (1983)	Swaziland Supergroup, South Africa	Moodies Group	Shale	3.3	366	0.43
PO84	McLennan and Taylor (1983)	Pongola Supergroup, South Africa	Nsuze	Laminated Shale	3	155	0.62
PO103	McLennan and Taylor (1983)	Pongola Supergroup, South Africa	Nsuze	Shaley Mudstone	3	182	1
PO59	McLennan and Taylor (1983)	Pongola Supergroup, South Africa	Mozaan	Muddy Shale	3	51	0.7
PO60	McLennan and Taylor (1983)	Pongola Supergroup, South Africa	Mozaan	Mudstone	3	82	0.66
Pg1	McLennan et al. (1983)	Western Australia	George Creek Group, Pilgangoora Area		3.4	286	0.69
Pg2	McLennan et al. (1983)	Western Australia	George Creek Group, Pilgangoora Area		3.4	239	0.46
Pg3	McLennan et al. (1983)	Western Australia	George Creek Group, Pilgangoora Area		3.4	333	0.61
Pg4	McLennan et al. (1983)	Western Australia	George Creek Group, Pilgangoora Area		3.4	496	0.61
Pg5	McLennan et al. (1983)	Western Australia	George Creek Group, Pilgangoora Area		3.4	495	0.7
Pg6	McLennan et al. (1983)	Western Australia	George Creek Group, Pilgangoora Area		3.4	500	0.58
Pg7	McLennan et al. (1983)	Western Australia	George Creek Group, Pilgangoora Area		3.4	48	0.74
MC	McLennan et al. (1983)	Western Australia	Geogre Creek Group, Mullagine Area		3.4	424	1.06
80-05	McLennan et al. (1983)	Western Australia	Geogre Creek Group, Mullagine Area		3.4	342	0.55
80-06	McLennan et al. (1983)	Western Australia	Geogre Creek Group, Mullagine Area		3.4	356	0.68
WC1	McLennan et al. (1983)	Western Australia	Whim Creek Group		2.7	162	0.72
WC3	McLennan et al. (1983)	Western Australia	Whim Creek Group		2.7	134	0.66
248442	McLennan et al. (1984)	West Greenland	Isua	Metasediments	3.75	210	0.33
248443	McLennan et al. (1984)	West Greenland	Isua	Metasediments	3.75	77	1.1
248484A	McLennan et al. (1984)	West Greenland	Isua	Metasediments	3.75	52	0.57
248484G	McLennan et al. (1984)	West Greenland	Isua	Metasediments	3.75	56	0.67
248484L	McLennan et al. (1984)	West Greenland	Isua	Metasediments	3.75	110	0.92
152769	McLennan et al. (1984)	West Greenland	Akilia	Metasediments	3.75	207	1.08
221123	McLennan et al. (1984)	West Greenland	Akilia	Metasediments	3.75	239	0.52
221127	McLennan et al. (1984)	West Greenland	Akilia	Metasediments	3.75	162	0.52
201428	McLennan et al. (1984)	West Greenland	Malene Supracrustal	Metasediments - low silica group	3.05	128	2.17
201429	McLennan et al. (1984)	West Greenland	Malene Supracrustal	Metasediments - low silica group	3.05	148	1.66
221136	McLennan et al. (1984)	West Greenland	Malene Supracrustal	Metasediments - low silica group	3.05	155	0.53
201424	McLennan et al. (1984)	West Greenland	Malene Supracrustal	Metasediments - high silica group	3.05	32	0.31
201426	McLennan et al. (1984)	West Greenland	Malene Supracrustal	Metasediments - high silica group	3.05	30	0.3
201428	McLennan et al. (1984)	West Greenland	Malene Supracrustal	Metasediments - high silica group	3.05	67	0.32
221137	McLennan et al. (1984)	West Greenland	Malene Supracrustal	Metasediments - high silica group	3.05	15	0.14
221138	McLennan et al. (1984)	West Greenland	Malene Supracrustal	Metasediments - high silica group	3.05	39	0.2
S53	Nagarajan et al. (2007)	India	Rabanpalli Formation	Calcareous shale	0.771	19	0.23
S51A	Nagarajan et al. (2007)	India	Rabanpalli Formation	Calcareous shale	0.771	11.3	0.25
E117	Nagarajan et al. (2007)	India	Rabanpalli Formation	Calcareous shale	0.771	10.4	0.2
S51B	Nagarajan et al. (2007)	India	Rabanpalli Formation	Calcareous shale	0.771	11.9	0.25
S38E	Nagarajan et al. (2007)	India	Rabanpalli Formation	Calcareous shale	0.766	13.5	0.29
S4	Nagarajan et al. (2007)	India	Rabanpalli Formation	Calcareous shale	0.766	21	0.36
S23	Nagarajan et al. (2007)	India	Rabanpalli Formation	Calcareous shale	0.766	32.6	0.39
C111	Nagarajan et al. (2007)	India	Rabanpalli Formation	Calcareous shale	0.766	26.2	0.31
E121	Nagarajan et al. (2007)	India	Rabanpalli Formation	Calcareous shale	0.766	34.8	0.53
C122	Nagarajan et al. (2007)	India	Rabanpalli Formation	Calcareous shale	0.766	38.8	0.6
E49	Nagarajan et al. (2007)	India	Rabanpalli Formation	Grey shale	0.766	13.89	0.89
C103	Nagarajan et al. (2007)	India	Rabanpalli Formation	Grey shale	0.766	12.4	0.44
E189	Nagarajan et al. (2007)	India	Rabanpalli Formation	Grey shale	0.766	49.7	0.5
1-7	Nesbitt et al. (2009)	Northwest Ontario, Canada	North Spirit Lake Greenstone Belt	Pelite Bedded	3.07	189	0.97
1-8	Nesbitt et al. (2009)	Northwest Ontario, Canada	North Spirit Lake Greenstone Belt	Pelite Bedded	3.07	60	0.66
3-1	Nesbitt et al. (2009)	Northwest Ontario, Canada	North Spirit Lake Greenstone Belt	Pelite Massive	2.85	99	0.85
3-2	Nesbitt et al. (2009)	Northwest Ontario, Canada	North Spirit Lake Greenstone Belt	Pelite Bedded	2.85	23	0.4
3-3	Nesbitt et al. (2009)	Northwest Ontario, Canada	North Spirit Lake Greenstone Belt	Pelite Bedded	2.85	59	0.32
3-4	Nesbitt et al. (2009)	Northwest Ontario, Canada	North Spirit Lake Greenstone Belt	Pelite Bedded	2.85	47	0.36
3-5	Nesbitt et al. (2009)	Northwest Ontario, Canada	North Spirit Lake Greenstone Belt	Pelite Bedded	2.85	463	0.61
3-8	Nesbitt et al. (2009)	Northwest Ontario, Canada	North Spirit Lake Greenstone Belt	Pelite Bedded	2.85	117	0.43
3-9	Nesbitt et al. (2009)	Northwest Ontario, Canada	North Spirit Lake Greenstone Belt	Pelite Bedded	2.85	135	0.6
3-10	Nesbitt et al. (2009)	Northwest Ontario, Canada	North Spirit Lake Greenstone Belt	Pelite Bedded	2.85	104	0.6
3-11	Nesbitt et al. (2009)	Northwest Ontario, Canada	North Spirit Lake Greenstone Belt	Pelite Bedded	2.85	90	0.61
3-14	Nesbitt et al. (2009)	Northwest Ontario, Canada	North Spirit Lake Greenstone Belt	Pelite Bedded	2.85	105	0.68
3-15	Nesbitt et al. (2009)	Northwest Ontario, Canada	North Spirit Lake Greenstone Belt	Pelite Bedded	2.85	32	0.46
3-16	Nesbitt et al. (2009)	Northwest Ontario, Canada	North Spirit Lake Greenstone Belt	Pelite Bedded	2.85	113	0.61
3-17	Nesbitt et al. (2009)	Northwest Ontario, Canada	North Spirit Lake Greenstone Belt	Pelite Bedded	2.85	101	0.59
3-18	Nesbitt et al. (2009)	Northwest Ontario, Canada	North Spirit Lake Greenstone Belt	Pelite Bedded	2.85	33	0.39
3-19	Nesbitt et al. (2009)	Northwest Ontario, Canada	North Spirit Lake Greenstone Belt	Pelite Bedded	2.85	82	0.62
3-21	Nesbitt et al. (2009)	Northwest Ontario, Canada	North Spirit Lake Greenstone Belt	Pelite Bedded	2.85	58	0.52
	Peck et al. (2000)		Pembina - black shale		0.083	118	0.57409
	Peck et al. (2000)		Pembina - black shale		0.083	64	0.40524
	Peck et al. (2000)		Gammon Ferruginous		0.083	1150	0.455895
	Peck et al. (2000)		Pembina Mbr. (Pierre Shale-MB)		0.083	180	0.54032
	Peck et al. (2000)		Pembina Mbr. (Pierre Shale-MB)		0.083	18	0.422125
	Peck et al. (2000)		Pembina Mbr. (Pierre Shale-MB)		0.083	21	0.658515
	Peck et al. (2000)		Gammon Ferruginous Mbr. (Pierre Shale-MB)		0.083	22	0.13508
	Peck et al. (2000)		Gammon Ferruginous Mbr. (Pierre Shale-MB)		0.083	310	0.3377
	Peck et al. (2000)		Gammon Ferruginous Mbr. (Pierre Shale-MB)		0.083	192	0.27016
	Peck et al. (2000)		Gammon Ferruginous Mbr. (Pierre Shale-MB)		0.083	173	0.40524
	Peck et al. (2000)		Assiniboine Mbr. (Favel Fm.)		0.093	39	0.13508
	Peck et al. (2000)		Morden shale Fm.		0.093	191	0.50655
	Peck et al. (2000)		Niobrara Formation		0.089	24	0.287045
	Peck et al. (2000)		Niobrara Formation		0.089	70	0.37147
	Peck et al. (2000)		Niobrara Formation		0.089	59	0.40524
	Peck et al. (2000)		Niobrara Formation		0.089	66	0.30393
	Peck et al. (2000)		Niobrara Formation		0.089	58	0.287045
	Peck et al. (2000)		Niobrara Formation		0.089	68	0.23639
	Peck et al. (2000)		Niobrara Formation		0.089	65	0.219505
	Peck et al. (2000)		Niobrara Formation		0.089	69	0.624745
	Peck et al. (2000)		Niobrara Formation		0.089	55	0.60786
	Peck et al. (2000)		Niobrara Formation		0.089	53	0.557205
	Peck et al. (2000)		Niobrara Formation		0.089	71	0.3377
	Peck et al. (2000)		Bakken Formation		0.361	125	0.50655
B2	Perkins et al. (2008)	Kentucky, USA	Olentangy Formation	Shale	1.3876	6	0.95
A26	Perkins et al. (2008)	Kentucky, USA	Ohio Shale, Clevland Subunit	Shale	0.365	159	0.47
A25	Perkins et al. (2008)	Kentucky, USA	Ohio Shale, Clevland Subunit	Shale	0.365	109	0.45
B13	Perkins et al. (2008)	Kentucky, USA	Ohio Shale, Clevland Subunit	Shale	0.365	90	0.73
B12	Perkins et al. (2008)	Kentucky, USA	Ohio Shale, Clevland Subunit	Shale	0.365	78	0.63
B11	Perkins et al. (2008)	Kentucky, USA	Ohio Shale, Clevland Subunit	Shale	0.365	101	0.82
A24	Perkins et al. (2008)	Kentucky, USA	Ohio Shale, Clevland Subunit	Shale	0.365	85	0.45
B9	Perkins et al. (2008)	Kentucky, USA	Ohio Shale, 3 Lick Subunit	Shale	0.365	10	0.8
A23	Perkins et al. (2008)	Kentucky, USA	Ohio Shale, 3 Lick Subunit	Shale	0.365	15	0.47
A22	Perkins et al. (2008)	Kentucky, USA	Ohio Shale, 3 Lick Subunit	Shale	0.365	92	0.52
B8	Perkins et al. (2008)	Kentucky, USA	Ohio Shale, 3 Lick Subunit	Shale	0.365	179	0.73
B7	Perkins et al. (2008)	Kentucky, USA	Ohio Shale, 3 Lick Subunit	Shale	0.365	58	0.82
B6	Perkins et al. (2008)	Kentucky, USA	Ohio Shale, 3 Lick Subunit	Shale	0.365	58	0.78
B5	Perkins et al. (2008)	Kentucky, USA	Ohio Shale, Huron Subunit	Shale	0.365	132	0.85
D2	Perkins et al. (2008)	Kentucky, USA	Ohio Shale, Huron Subunit	Shale	0.365	104	0.82
D1	Perkins et al. (2008)	Kentucky, USA	Ohio Shale, Huron Subunit	Shale	0.365	14	0.27
A21	Perkins et al. (2008)	Kentucky, USA	Ohio Shale, Huron Subunit	Shale	0.365	97	0.5
B21	Perkins et al. (2008)	Kentucky, USA	Ohio Shale, Huron Subunit	Shale	0.365	95	0.72
B22	Perkins et al. (2008)	Kentucky, USA	Ohio Shale, Huron Subunit	Shale	0.365	119	0.7
B14	Perkins et al. (2008)	Kentucky, USA	Ohio Shale, Huron Subunit	Shale	0.365	95	0.72
D3	Perkins et al. (2008)	Kentucky, USA	Ohio Shale, Huron Subunit	Shale	0.365	140	0.8
B16	Perkins et al. (2008)	Kentucky, USA	Ohio Shale, Huron Subunit	Shale	0.365	182	0.72
B3	Perkins et al. (2008)	Kentucky, USA	Ohio Shale, Huron Subunit	Shale	0.365	112	0.82
B15	Perkins et al. (2008)	Kentucky, USA	Ohio Shale, Huron Subunit	Shale	0.365	177	0.72
A16	Perkins et al. (2008)	Kentucky, USA	Borden Formation, Henley Subunit	Shale	0.361	19	0.52
A15	Perkins et al. (2008)	Kentucky, USA	Sunbury Shale	Shale	0.361	162	0.42
A20	Perkins et al. (2008)	Kentucky, USA	Sunbury Shale	Shale	0.361	217	0.47
A14	Perkins et al. (2008)	Kentucky, USA	Sunbury Shale	Shale	0.361	221	0.42
A13	Perkins et al. (2008)	Kentucky, USA	Sunbury Shale	Shale	0.361	250	0.42
A12	Perkins et al. (2008)	Kentucky, USA	Sunbury Shale	Shale	0.361	131	0.22
A11	Perkins et al. (2008)	Kentucky, USA	Sunbury Shale	Shale	0.361	272	0.42
A10	Perkins et al. (2008)	Kentucky, USA	Sunbury Shale	Shale	0.361	200	0.42
A9	Perkins et al. (2008)	Kentucky, USA	Sunbury Shale	Shale	0.361	227	0.37
A8	Perkins et al. (2008)	Kentucky, USA	Sunbury Shale	Shale	0.361	316	0.35
A7	Perkins et al. (2008)	Kentucky, USA	Sunbury Shale	Shale	0.361	296	0.35
A6	Perkins et al. (2008)	Kentucky, USA	Sunbury Shale	Shale	0.361	165	0.42
B23	Perkins et al. (2008)	Kentucky, USA	Sunbury Shale	Shale	0.361	206	0.58
A19	Perkins et al. (2008)	Kentucky, USA	Sunbury Shale	Shale	0.361	152	0.42
A5	Perkins et al. (2008)	Kentucky, USA	Sunbury Shale	Shale	0.361	294	0.47
A2	Perkins et al. (2008)	Kentucky, USA	Sunbury Shale	Shale	0.361	351	0.32
A1	Perkins et al. (2008)	Kentucky, USA	Bedford Shale	Shale	0.362	59	0.52
A17	Perkins et al. (2008)	Kentucky, USA	Bedford Shale	Shale	0.362	95	0.15
B24	Perkins et al. (2008)	Kentucky, USA	Bedford Shale	Shale	0.362	13	0.57
A18	Perkins et al. (2008)	Kentucky, USA	Bedford Shale	Shale	0.362	25	0.25
A27	Perkins et al. (2008)	Kentucky, USA	Bedford Shale	Shale	0.362	30	0.48
77-2	Podkovyrov (2009)	Siberia	Kumakha Subformation	mudstone	1.0175	35	1.36
77-6	Podkovyrov (2009)	Siberia	Kumakha Subformation	mudstone	1.0175	24	1.89
77-7	Podkovyrov (2009)	Siberia	Kumakha Subformation	mudstone	1.0175	4	1.34
77-8	Podkovyrov (2009)	Siberia	Kumakha Subformation	mudstone	1.0175	17	1.5
77-10	Podkovyrov (2009)	Siberia	Kumakha Subformation	mudstone	1.0175	29	1.74
77-12	Podkovyrov (2009)	Siberia	Kumakha Subformation	mudstone	1.0175	32	1.46
22	Podkovyrov (2009)	Siberia	Kumakha Subformation	mudstone	1.0175	34.5	1.86
27	Podkovyrov (2009)	Siberia	Kumakha Subformation	mudstone	1.0175	36.6	1.5
	Reczko (1994)		Post-Magaliesberg Formation Shales from the Rooiberg Fragment		2.06	145	0.779437
	Reczko (1994)		Post-Magaliesberg Formation Shales from the Rooiberg Fragment		2.06	27	0.617476
	Reczko (1994)		Post-Magaliesberg Formation Shales from the Rooiberg Fragment		2.06	27	0.759192
	Reczko (1994)		Post-Magaliesberg Formation Shales from the Rooiberg Fragment		2.06	26	0.769314
	Reczko (1994)		Post-Magaliesberg Formation Shales from the Rooiberg Fragment		2.06	30	0.718702
	Reczko (1994)		Nederhorst Formation Shales		2.1	74	0.597231
	Reczko (1994)		Nederhorst Formation Shales		2.1	57	0.496005
	Reczko (1994)		Nederhorst Formation Shales		2.1	35	0.43527
	Reczko (1994)		Nederhorst Formation Shales		2.1	81	0.678211
	Reczko (1994)		Nederhorst Formation Shales		2.1	24	0.253064
	Reczko (1994)		Nederhorst Formation Shales		2.1	17	0.151838
	Reczko (1994)		Nederhorst Formation Shales		2.1	33	0.313799
	Reczko (1994)		Nederhorst Formation Shales		2.1	53	0.526373
	Reczko (1994)		Nederhorst Formation Shales		2.1	38	0.43527
	Reczko (1994)		Nederhorst Formation Shales		2.1	48	0.39478
	Reczko (1994)		Nederhorst Formation Shales		2.1	35	0.344167
	Reczko (1994)		Nederhorst Formation Shales		2.1	9	0.111348
	Reczko (1994)		Vermont Formation Shales		2.1	136	0.678211
	Reczko (1994)		Vermont Formation Shales		2.1	26	0.313799
	Reczko (1994)		Vermont Formation Shales		2.1	27	0.536496
	Reczko (1994)		Vermont Formation Shales		2.1	30	0.546618
	Reczko (1994)		Vermont Formation Shales		2.1	45	0.415025
	Reczko (1994)		Vermont Formation Shales		2.1	30	0.465638
	Reczko (1994)		Vermont Formation Shales		2.1	15	0.111348
	Reczko (1994)		Vermont Formation Shales		2.1	36	0.43527
	Reczko (1994)		Vermont Formation Shales		2.1	50	0.587108
	Reczko (1994)		Magaliesberg Formation ("Bronkhorstspruit" shales)		2.15	76	2.11561
	Reczko (1994)		Magaliesberg Formation ("Bronkhorstspruit" shales)		2.15	54	3.90731
	Reczko (1994)		Magaliesberg Formation ("Bronkhorstspruit" shales)		2.15	33	3.27971
	Reczko (1994)		Magaliesberg Formation ("Bronkhorstspruit" shales)		2.15	103	2.09537
	Reczko (1994)		Magaliesberg Formation ("Bronkhorstspruit" shales)		2.15	48	1.96378
	Reczko (1994)		Magaliesberg Formation ("Bronkhorstspruit" shales)		2.15	91	2.34843
	Reczko (1994)		Magaliesberg Formation ("Bronkhorstspruit" shales)		2.15	43	0.465638
	Reczko (1994)		Magaliesberg Formation ("Bronkhorstspruit" shales)		2.15	58	2.7837
	Reczko (1994)		Magaliesberg Formation ("Bronkhorstspruit" shales)		2.15	129	2.04476
	Reczko (1994)		Magaliesberg Formation ("Bronkhorstspruit" shales)		2.15	19	0.87054
	Reczko (1994)		Magaliesberg Formation ("Bronkhorstspruit" shales)		2.15	103	1.93341
	Reczko (1994)		Magaliesberg Formation ("Bronkhorstspruit" shales)		2.15	111	2.00427
	Reczko (1994)		Magaliesberg Formation ("Bronkhorstspruit" shales)		2.15	35	2.31807
	Reczko (1994)		Magaliesberg Formation ("Bronkhorstspruit" shales)		2.15	96	2.3788
	Reczko (1994)		Magaliesberg Formation ("Bronkhorstspruit" shales)		2.15	77	2.58125
	Reczko (1994)		Magaliesberg Formation ("Bronkhorstspruit" shales)		2.15	62	0.485883
	Reczko (1994)		Magaliesberg Formation ("Bronkhorstspruit" shales)		2.15	110	2.34843
	Reczko (1994)		Magaliesberg Formation ("Bronkhorstspruit" shales)		2.15	61	2.18647
	Reczko (1994)		Magaliesberg Formation ("Bronkhorstspruit" shales)		2.15	65	1.49814
	Reczko (1994)		Magaliesberg Formation ("Bronkhorstspruit" shales)		2.15	59	1.89292
	Reczko (1994)		Magaliesberg Formation ("Bronkhorstspruit" shales)		2.15	61	3.55302
	Reczko (1994)		Magaliesberg Formation ("Bronkhorstspruit" shales)		2.15	33	0.83005
	Reczko (1994)		Magaliesberg Formation ("Bronkhorstspruit" shales)		2.15	31	0.678211
	Reczko (1994)		Magaliesberg Formation ("Bronkhorstspruit" shales)		2.15	31	2.41929
	Reczko (1994)		Magaliesberg Formation ("Bronkhorstspruit" shales)		2.15	100	2.23709
	Reczko (1994)		Magaliesberg Formation ("Bronkhorstspruit" shales)		2.15	91	2.01439
	Reczko (1994)		Magaliesberg Formation ("Bronkhorstspruit" shales)		2.15	32	2.11561
	Reczko (1994)		Magaliesberg Formation ("Bronkhorstspruit" shales)		2.15	57	1.78157
	Reczko (1994)		Magaliesberg Formation ("Bronkhorstspruit" shales)		2.15	74	2.58125
	Reczko (1994)		Magaliesberg Formation ("Bronkhorstspruit" shales)		2.15	55	1.2552
	Reczko (1994)		Magaliesberg Formation ("Bronkhorstspruit" shales)		2.15	20	1.17422
	Reczko (1994)		Magaliesberg Formation Shales		2.15	45	0.718702
	Reczko (1994)		Magaliesberg Formation Shales		2.15	57	0.900908
	Reczko (1994)		Magaliesberg Formation Shales		2.15	22	0.536496
	Reczko (1994)		Magaliesberg Formation Shales		2.15	21	1.06287
	Reczko (1994)		Magaliesberg Formation Shales		2.15	14	0.759192
	Reczko (1994)		Magaliesberg Formation Shales		2.15	41	0.769314
	Reczko (1994)		Magaliesberg Formation Shales		2.15	83	0.931275
	Reczko (1994)		Magaliesberg Formation Shales		2.15	40	0.566863
	Reczko (1994)		Magaliesberg Formation Shales		2.15	66	0.718702
	Reczko (1994)		Magaliesberg Formation Shales		2.15	42	0.880663
	Reczko (1994)		Magaliesberg Formation Shales		2.15	41	0.759192
	Reczko (1994)		Magaliesberg Formation Shales		2.15	30	0.597231
	Reczko (1994)		Magaliesberg Formation Shales		2.15	38	0.819927
	Reczko (1994)		Magaliesberg Formation Shales		2.15	59	0.749069
	Reczko (1994)		Magaliesberg Formation Shales		2.15	19	0.35429
	Reczko (1994)		Magaliesberg Formation Shales		2.15	34	0.698456
	Reczko (1994)		Magaliesberg Formation Shales		2.15	20	0.749069
	Reczko (1994)		Magaliesberg Formation Shales		2.15	26	1.1236
	Reczko (1994)		Magaliesberg Formation Shales		2.15	27	1.18434
	Reczko (1994)		Silverton Formation Shales		2.15	78	0.678211
	Reczko (1994)		Silverton Formation Shales		2.15	85	0.698456
	Reczko (1994)		Silverton Formation Shales		2.15	85	1.53863
	Reczko (1994)		Silverton Formation Shales		2.15	82	1.55887
	Reczko (1994)		Silverton Formation Shales		2.15	79	1.22483
	Reczko (1994)		Silverton Formation Shales		2.15	109	1.55887
	Reczko (1994)		Silverton Formation Shales		2.15	82	0.657966
	Reczko (1994)		Silverton Formation Shales		2.15	57	0.546618
	Reczko (1994)		Silverton Formation Shales		2.15	32	0.789559
	Reczko (1994)		Silverton Formation Shales		2.15	25	0.779437
	Reczko (1994)		Silverton Formation Shales		2.15	100	0.445393
	Reczko (1994)		Silverton Formation Shales		2.15	66	0.485883
	Reczko (1994)		Silverton Formation Shales		2.15	114	0.749069
	Reczko (1994)		Silverton Formation Shales		2.15	75	0.981888
	Reczko (1994)		Silverton Formation Shales		2.15	24	0.749069
	Reczko (1994)		Silverton Formation Shales		2.15	93	0.597231
	Reczko (1994)		Silverton Formation Shales		2.15	9	0.678211
	Reczko (1994)		Silverton Formation Shales		2.15	4	0.749069
	Reczko (1994)		Silverton Formation Shales		2.15	44	0.668089
	Reczko (1994)		Silverton Formation Shales		2.15	47	0.647844
	Reczko (1994)		Silverton Formation Shales		2.15	89	0.688334
	Reczko (1994)		Silverton Formation Shales		2.15	88	1.36655
	Reczko (1994)		Silverton Formation Shales		2.15	114	1.78157
	Reczko (1994)		Silverton Formation Shales		2.15	95	0.678211
	Reczko (1994)		Silverton Formation Shales		2.15	140	0.496005
	Reczko (1994)		Silverton Formation Shales		2.15	28	0.637721
	Reczko (1994)		Silverton Formation Shales		2.15	13	0.617476
	Reczko (1994)		Silverton Formation Shales		2.15	38	0.769314
	Reczko (1994)		Silverton Formation Shales		2.15	18	0.657966
	Reczko (1994)		Silverton Formation Shales		2.15	64	0.546618
	Reczko (1994)		Silverton Formation Shales		2.15	113	0.718702
	Reczko (1994)		Silverton Formation Shales		2.15	82	0.779437
	Reczko (1994)		Silverton Formation Shales		2.15	52	0.627599
	Reczko (1994)		Silverton Formation Shales		2.15	60	0.728824
	Reczko (1994)		Silverton Formation Shales		2.15	69	0.87054
	Reczko (1994)		Silverton Formation Shales		2.15	70	0.617476
	Reczko (1994)		Silverton Formation Shales		2.15	55	0.627599
	Reczko (1994)		Silverton Formation Shales		2.15	51	0.415025
	Reczko (1994)		Silverton Formation Shales		2.15	52	0.789559
	Reczko (1994)		Silverton Formation Shales		2.15	13	0.759192
	Reczko (1994)		Silverton Formation Shales		2.15	17	0.840172
	Reczko (1994)		Silverton Formation Shales		2.15	56	0.840172
	Reczko (1994)		Silverton Formation Shales		2.15	42	0.860417
	Reczko (1994)		Silverton Formation Shales		2.15	11	0.789559
	Reczko (1994)		Silverton Formation Shales		2.15	57	0.718702
	Reczko (1994)		Silverton Formation Shales		2.15	39	0.749069
	Reczko (1994)		Silverton Formation Shales		2.15	36	0.749069
	Reczko (1994)		Silverton Formation Shales		2.15	59	0.759192
	Reczko (1994)		Silverton Formation Shales		2.15	70	0.597231
	Reczko (1994)		Silverton Formation Shales		2.15	84	1.50826
	Reczko (1994)		Silverton Formation Shales		2.15	65	0.759192
	Reczko (1994)		Silverton Formation Shales		2.15	6	0.617476
	Reczko (1994)		Silverton Formation Shales		2.15	8	0.759192
	Reczko (1994)		Silverton Formation Shales		2.15	42	0.799682
	Reczko (1994)		Silverton Formation Shales		2.15	129	0.981888
	Reczko (1994)		Silverton Formation Shales		2.15	57	0.597231
	Reczko (1994)		Silverton Formation Shales		2.15	57	0.556741
	Reczko (1994)		Silverton Formation Shales		2.15	50	0.556741
	Reczko (1994)		Silverton Formation Shales		2.15	60	0.637721
	Reczko (1994)		Silverton Formation Shales		2.15	12	0.688334
	Reczko (1994)		Silverton Formation Shales		2.15	116	0.546618
	Reczko (1994)		Silverton Formation Shales		2.15	74	0.647844
	Reczko (1994)		Silverton Formation Shales		2.15	58	0.587108
	Reczko (1994)		Silverton Formation Shales		2.15	66	0.576986
	Reczko (1994)		Silverton Formation Shales		2.15	57	0.455515
	Reczko (1994)		Silverton Formation Shales		2.15	74	0.718702
	Reczko (1994)		Silverton Formation Shales		2.15	118	0.728824
	Reczko (1994)		Silverton Formation Shales		2.15	96	0.769314
	Reczko (1994)		Silverton Formation Shales		2.15	99	0.728824
	Reczko (1994)		Silverton Formation Shales		2.15	62	0.718702
	Reczko (1994)		Silverton Formation Shales		2.15	39	0.617476
	Reczko (1994)		Silverton Formation Shales		2.15	128	0.738947
	Reczko (1994)		Silverton Formation Shales		2.15	23	0.860417
	Reczko (1994)		Silverton Formation Shales		2.15	40	0.647844
	Reczko (1994)		Silverton Formation Shales		2.15	107	0.789559
	Reczko (1994)		Silverton Formation Shales		2.15	75	0.749069
	Reczko (1994)		Silverton Formation Shales		2.15	104	0.738947
	Reczko (1994)		Silverton Formation Shales		2.15	73	0.799682
	Reczko (1994)		Silverton Formation Shales		2.15	83	0.769314
	Reczko (1994)		Silverton Formation Shales		2.15	86	0.698456
	Reczko (1994)		Silverton Formation Shales		2.15	80	0.850295
	Reczko (1994)		Silverton Formation Shales		2.15	65	0.779437
	Reczko (1994)		Silverton Formation Shales		2.15	108	0.698456
	Reczko (1994)		Silverton Formation Shales		2.15	63	0.819927
	Reczko (1994)		Silverton Formation Shales		2.15	74	0.799682
	Reczko (1994)		Silverton Formation Shales		2.15	77	0.789559
	Reczko (1994)		Silverton Formation Shales		2.15	27	0.738947
	Reczko (1994)		Silverton Formation Shales		2.15	76	0.738947
	Reczko (1994)		Silverton Formation Shales		2.15	87	0.799682
	Reczko (1994)		Silverton Formation Shales		2.15	103	0.556741
	Reczko (1994)		Silverton Formation Shales		2.15	87	1.45765
	Reczko (1994)		Silverton Formation Shales		2.15	66	0.799682
	Reczko (1994)		Silverton Formation Shales		2.15	71	0.779437
	Reczko (1994)		Silverton Formation Shales		2.15	99	0.749069
	Reczko (1994)		Silverton Formation Shales		2.15	107	0.637721
	Reczko (1994)		Silverton Formation Shales		2.15	29	0.779437
	Reczko (1994)		Silverton Formation Shales		2.15	59	0.779437
	Reczko (1994)		Silverton Formation Shales		2.15	31	0.496005
	Reczko (1994)		Silverton Formation Shales		2.15	27	0.718702
	Reczko (1994)		Silverton Formation Shales		2.15	59	0.546618
	Reczko (1994)		Silverton Formation Shales		2.15	62	0.668089
	Reczko (1994)		Silverton Formation Shales		2.15	49	0.749069
	Reczko (1994)		Silverton Formation Shales		2.15	32	0.688334
	Reczko (1994)		Silverton Formation Shales		2.15	31	0.657966
	Reczko (1994)		Silverton Formation Shales		2.15	28	0.728824
	Reczko (1994)		Silverton Formation Shales		2.15	34	0.597231
	Reczko (1994)		Silverton Formation Shales		2.15	48	0.617476
	Reczko (1994)		Silverton Formation Shales		2.15	25	0.576986
	Reczko (1994)		Silverton Formation Shales		2.15	134	0.566863
	Reczko (1994)		Silverton Formation Shales		2.15	94	0.536496
	Reczko (1994)		Silverton Formation Shales		2.15	85	0.536496
	Reczko (1994)		Silverton Formation Shales		2.15	94	0.445393
	Reczko (1994)		Silverton Formation Shales		2.15	81	0.576986
	Reczko (1994)		Silverton Formation Shales		2.15	46	0.415025
	Reczko (1994)		Silverton Formation Shales		2.15	49	0.728824
	Reczko (1994)		Silverton Formation Shales		2.15	67	0.769314
	Reczko (1994)		Silverton Formation Shales		2.15	91	0.647844
	Reczko (1994)		Silverton Formation Shales		2.15	88	0.587108
	Reczko (1994)		Silverton Formation Shales		2.15	33	0.43527
	Reczko (1994)		Silverton Formation Shales		2.15	18	0.232819
	Reczko (1994)		Silverton Formation Shales		2.15	36	0.485883
	Reczko (1994)		Silverton Formation Shales		2.15	54	0.51625
	Reczko (1994)		Silverton Formation Shales		2.15	59	0.637721
	Reczko (1994)		Silverton Formation Shales		2.15	55	0.617476
	Reczko (1994)		Silverton Formation Shales		2.15	82	0.688334
	Reczko (1994)		Silverton Formation Shales		2.15	48	0.799682
	Reczko (1994)		Silverton Formation Shales		2.15	7	0.759192
	Reczko (1994)		Silverton Formation Shales		2.15	153	1.78157
	Reczko (1994)		Silverton Formation Shales		2.15	60	0.728824
	Reczko (1994)		Silverton Formation Shales		2.15	51	0.617476
	Reczko (1994)		Silverton Formation Shales		2.15	49	0.738947
	Reczko (1994)		Silverton Formation Shales		2.15	59	0.738947
	Reczko (1994)		Silverton Formation Shales		2.15	40	0.556741
	Reczko (1994)		Silverton Formation Shales		2.15	49	0.546618
	Reczko (1994)		Silverton Formation Shales		2.15	49	0.526373
	Reczko (1994)		Silverton Formation Shales		2.15	38	0.445393
	Reczko (1994)		Silverton Formation Shales		2.15	137	1.62973
	Reczko (1994)		Silverton Formation Shales		2.15	29	0.43527
	Reczko (1994)		Silverton Formation Shales		2.15	39	0.587108
	Reczko (1994)		Silverton Formation Shales		2.15	46	0.566863
	Reczko (1994)		Silverton Formation Shales		2.15	52	0.627599
	Reczko (1994)		Silverton Formation Shales		2.15	47	0.647844
	Reczko (1994)		Silverton Formation Shales		2.15	160	0.890785
	Reczko (1994)		Silverton Formation Shales		2.15	108	0.576986
	Reczko (1994)		Silverton Formation Shales		2.15	36	0.212574
	Reczko (1994)		Silverton Formation Shales		2.15	116	0.546618
	Reczko (1994)		Silverton Formation Shales		2.15	116	0.799682
	Reczko (1994)		Silverton Formation Shales		2.15	102	0.526373
	Reczko (1994)		Silverton Formation Shales		2.15	51	0.647844
	Reczko (1994)		Silverton Formation Shales		2.15	56	0.637721
	Reczko (1994)		Silverton Formation Shales		2.15	58	0.637721
	Reczko (1994)		Silverton Formation Shales		2.15	60	0.657966
	Reczko (1994)		Silverton Formation Shales		2.15	63	0.678211
	Reczko (1994)		Silverton Formation Shales		2.15	61	0.647844
	Reczko (1994)		Silverton Formation Shales		2.15	73	0.647844
	Reczko (1994)		Silverton Formation Shales		2.15	66	0.668089
	Reczko (1994)		Silverton Formation Shales		2.15	67	0.749069
	Reczko (1994)		Silverton Formation Shales		2.15	57	0.678211
	Reczko (1994)		Silverton Formation Shales		2.15	71	0.617476
	Reczko (1994)		Silverton Formation Shales		2.15	75	0.759192
	Reczko (1994)		Silverton Formation Shales		2.15	52	0.678211
	Reczko (1994)		Silverton Formation Shales		2.15	61	0.759192
	Reczko (1994)		Silverton Formation Shales		2.15	85	0.627599
	Reczko (1994)		Silverton Formation Shales		2.15	73	0.637721
	Reczko (1994)		Silverton Formation Shales		2.15	52	0.617476
	Reczko (1994)		Silverton Formation Shales		2.15	122	0.496005
	Reczko (1994)		Silverton Formation Shales		2.15	76	0.566863
	Reczko (1994)		Silverton Formation Shales		2.15	69	0.526373
	Reczko (1994)		Silverton Formation Shales		2.15	58	0.546618
	Reczko (1994)		Silverton Formation Shales		2.15	47	0.576986
	Reczko (1994)		Silverton Formation Shales		2.15	61	0.637721
	Reczko (1994)		Silverton Formation Shales		2.15	80	0.496005
	Reczko (1994)		Silverton Formation Shales		2.15	31	0.222696
	Reczko (1994)		Silverton Formation Shales		2.15	65	0.496005
	Reczko (1994)		Silverton Formation Shales		2.15	69	0.566863
	Reczko (1994)		Silverton Formation Shales		2.15	14	0.627599
	Reczko (1994)		Silverton Formation Shales		2.15	32	0.728824
	Reczko (1994)		Silverton Formation Shales		2.15	52	0.678211
	Reczko (1994)		Silverton Formation Shales		2.15	82	0.647844
	Reczko (1994)		Silverton Formation Shales		2.15	37	0.0708579
	Reczko (1994)		Daspoort Formation Shales		2.175	80	0.83005
	Reczko (1994)		Daspoort Formation Shales		2.175	69	0.890785
	Reczko (1994)		Daspoort Formation Shales		2.175	7	0.141716
	Reczko (1994)		Daspoort Formation Shales		2.175	13	0.657966
	Reczko (1994)		Daspoort Formation Shales		2.175	7	0.151838
	Reczko (1994)		Daspoort Formation Shales		2.175	166	0.981888
	Reczko (1994)		Dwaalheuwel Formation Shales		2.2	78	1.14385
	Reczko (1994)		Dwaalheuwel Formation Shales		2.2	200	1.20458
	Reczko (1994)		Dwaalheuwel Formation Shales		2.2	58	0.728824
	Reczko (1994)		Dwaalheuwel Formation Shales		2.2	50	0.890785
	Reczko (1994)		Dwaalheuwel Formation Shales		2.2	46	1.39691
	Reczko (1994)		Strubenkop Formation Shales		2.2	55	0.678211
	Reczko (1994)		Strubenkop Formation Shales		2.2	44	0.698456
	Reczko (1994)		Strubenkop Formation Shales		2.2	169	1.53863
	Reczko (1994)		Strubenkop Formation Shales		2.2	117	1.55887
	Reczko (1994)		Strubenkop Formation Shales		2.2	49	1.22483
	Reczko (1994)		Strubenkop Formation Shales		2.2	134	1.55887
	Reczko (1994)		Strubenkop Formation Shales		2.2	74	0.657966
	Reczko (1994)		Strubenkop Formation Shales		2.2	80	0.546618
	Reczko (1994)		Strubenkop Formation Shales		2.2	162	0.789559
	Reczko (1994)		Strubenkop Formation Shales		2.2	66	0.779437
	Reczko (1994)		Strubenkop Formation Shales		2.2	77	0.445393
	Reczko (1994)		Strubenkop Formation Shales		2.2	94	0.485883
	Reczko (1994)		Strubenkop Formation Shales		2.2	38	0.749069
	Reczko (1994)		Strubenkop Formation Shales		2.2	49	0.981888
	Reczko (1994)		Strubenkop Formation Shales		2.2	68	0.749069
	Reczko (1994)		Strubenkop Formation Shales		2.2	115	0.597231
	Reczko (1994)		Strubenkop Formation Shales		2.2	41	0.678211
	Reczko (1994)		Strubenkop Formation Shales		2.2	129	0.749069
	Reczko (1994)		Strubenkop Formation Shales		2.2	69	0.668089
	Reczko (1994)		Strubenkop Formation Shales		2.2	120	0.647844
	Reczko (1994)		Strubenkop Formation Shales		2.2	42	0.688334
	Reczko (1994)		Strubenkop Formation Shales		2.2	58	1.36655
	Reczko (1994)		Strubenkop Formation Shales		2.2	71	1.78157
	Reczko (1994)		Strubenkop Formation Shales		2.2	49	0.678211
	Reczko (1994)		Strubenkop Formation Shales		2.2	717	0.496005
	Reczko (1994)		Strubenkop Formation Shales		2.2	59	0.637721
	Reczko (1994)		Strubenkop Formation Shales		2.2	374	0.617476
	Reczko (1994)		Strubenkop Formation Shales		2.2	62	0.769314
	Reczko (1994)		Strubenkop Formation Shales		2.2	42	0.657966
	Reczko (1994)		Strubenkop Formation Shales		2.2	33	0.546618
	Reczko (1994)		Strubenkop Formation Shales		2.2	23	0.718702
	Reczko (1994)		Strubenkop Formation Shales		2.2	187	0.779437
	Reczko (1994)		Strubenkop Formation Shales		2.2	52	0.627599
	Reczko (1994)		Strubenkop Formation Shales		2.2	126	0.728824
	Reczko (1994)		Strubenkop Formation Shales		2.2	118	0.87054
	Reczko (1994)		Strubenkop Formation Shales		2.2	234	0.617476
	Reczko (1994)		Strubenkop Formation Shales		2.2	125	0.627599
	Reczko (1994)		Strubenkop Formation Shales		2.2	48	0.222696
	Reczko (1994)		Strubenkop Formation Shales		2.2	85	0.415025
	Reczko (1994)		Strubenkop Formation Shales		2.2	73	0.789559
	Reczko (1994)		Strubenkop Formation Shales		2.2	49	0.759192
	Reczko (1994)		Strubenkop Formation Shales		2.2	93	0.840172
	Reczko (1994)		Strubenkop Formation Shales		2.2	63	0.840172
	Reczko (1994)		Strubenkop Formation Shales		2.2	33	0.860417
	Reczko (1994)		Strubenkop Formation Shales		2.2	87	0.789559
	Reczko (1994)		Hekpoort Formation Shales		2.225	49	1.45765
	Reczko (1994)		Hekpoort Formation Shales		2.225	38	0.51625
	Reczko (1994)		Hekpoort Formation Shales		2.225	79	1.55887
	Reczko (1994)		Hekpoort Formation Shales		2.225	354	0.738947
	Reczko (1994)		Hekpoort Formation Shales		2.225	85	1.28556
	Reczko (1994)		Hekpoort Formation Shales		2.225	74	1.46777
	Reczko (1994)		Hekpoort Formation Shales		2.225	78	1.16409
	Reczko (1994)		Hekpoort Formation Shales		2.225	94	1.00213
	Reczko (1994)		Hekpoort Formation Shales		2.225	51	0.819927
	Reczko (1994)		Hekpoort Formation Shales		2.225	42	0.819927
	Reczko (1994)		Hekpoort Formation Shales		2.225	57	0.840172
	Reczko (1994)		Houtenbek Formation Shale		2.05	38	0.637721
	Reczko (1994)		Rooihoogte Formation Shales		2.32	36	0.182206
	Reczko (1994)		Rooihoogte Formation Shales		2.32	4	0.799682
	Reczko (1994)		Rooihoogte Formation Shales		2.32	44	0.83005
	Reczko (1994)		Rooihoogte Formation Shales		2.32	106	0.678211
	Reczko (1994)		Rooihoogte Formation Shales		2.32	63	0.384657
	Reczko (1994)		Rooihoogte Formation Shales		2.32	97	0.718702
	Reczko (1994)		Rooihoogte Formation Shales		2.32	36	0.39478
	Reczko (1994)		Rooihoogte Formation Shales		2.32	25	0.344167
	Reczko (1994)		Rooihoogte Formation Shales		2.32	18	0.222696
	Reczko (1994)		Rooihoogte Formation Shales		2.32	122	0.83005
	Reczko (1994)		Rooihoogte Formation Shales		2.32	185	0.587108
	Reczko (1994)		Rooihoogte Formation Shales		2.32	66	0.840172
	Reczko (1994)		Rooihoogte Formation Shales		2.32	45	0.880663
	Reczko (1994)		Rooihoogte Formation Shales		2.32	472	0.779437
	Reczko (1994)		Rooihoogte Formation Shales		2.32	118	0.789559
	Reczko (1994)		Rooihoogte Formation Shales		2.32	112	0.789559
	Reczko (1994)		Rooihoogte Formation Shales		2.32	115	0.738947
	Reczko (1994)		Rooihoogte Formation Shales		2.32	130	0.819927
	Reczko (1994)		Rooihoogte Formation Shales		2.32	96	0.657966
	Reczko (1994)		Rooihoogte Formation Shales		2.32	83	0.657966
	Reczko (1994)		Rooihoogte Formation Shales		2.32	76	0.647844
	Reczko (1994)		Rooihoogte Formation Shales		2.32	23	0.890785
	Reczko (1994)		Rooihoogte Formation Shales		2.32	101	0.789559
	Reczko (1994)		Rooihoogte Formation Shales		2.32	114	0.850295
	Reczko (1994)		Rooihoogte Formation Shales		2.32	122	0.769314
	Reczko (1994)		Rooihoogte Formation Shales		2.32	119	0.728824
	Reczko (1994)		Rooihoogte Formation Shales		2.32	109	0.890785
	Reczko (1994)		Rooihoogte Formation Shales		2.32	111	0.890785
	Reczko (1994)		Rooihoogte Formation Shales		2.32	102	0.759192
	Reczko (1994)		Rooihoogte Formation Shales		2.32	157	0.819927
	Reczko (1994)		Rooihoogte Formation Shales		2.32	100	0.576986
	Reczko (1994)		Rooihoogte Formation Shales		2.32	92	0.718702
	Reczko (1994)		Rooihoogte Formation Shales		2.32	100	0.637721
	Reczko (1994)		Rooihoogte Formation Shales		2.32	166	0.637721
	Reczko (1994)		Rooihoogte Formation Shales		2.32	70	0.617476
	Reczko (1994)		Rooihoogte Formation Shales		2.32	75	0.668089
	Reczko (1994)		Rooihoogte Formation Shales		2.32	72	0.647844
	Reczko (1994)		Lower Timeball Hill Shale Member		2.322	11	0.617476
	Reczko (1994)		Lower Timeball Hill Shale Member		2.322	22	0.688334
	Reczko (1994)		Lower Timeball Hill Shale Member		2.322	77	0.627599
	Reczko (1994)		Lower Timeball Hill Shale Member		2.322	61	0.587108
	Reczko (1994)		Lower Timeball Hill Shale Member		2.322	107	0.890785
	Reczko (1994)		Lower Timeball Hill Shale Member		2.322	47	0.688334
	Reczko (1994)		Lower Timeball Hill Shale Member		2.322	49	0.779437
	Reczko (1994)		Lower Timeball Hill Shale Member		2.322	64	0.769314
	Reczko (1994)		Lower Timeball Hill Shale Member		2.322	52	0.728824
	Reczko (1994)		Lower Timeball Hill Shale Member		2.322	22	1.09324
	Reczko (1994)		Lower Timeball Hill Shale Member		2.322	43	0.850295
	Reczko (1994)		Lower Timeball Hill Shale Member		2.322	30	0.678211
	Reczko (1994)		Lower Timeball Hill Shale Member		2.322	50	0.759192
	Reczko (1994)		Lower Timeball Hill Shale Member		2.322	25	0.769314
	Reczko (1994)		Lower Timeball Hill Shale Member		2.322	67	0.738947
	Reczko (1994)		Lower Timeball Hill Shale Member		2.322	82	0.688334
	Reczko (1994)		Lower Timeball Hill Shale Member		2.322	41	0.789559
	Reczko (1994)		Lower Timeball Hill Shale Member		2.322	48	0.627599
	Reczko (1994)		Lower Timeball Hill Shale Member		2.322	9	0.698456
	Reczko (1994)		Lower Timeball Hill Shale Member		2.322	56	0.657966
	Reczko (1994)		Lower Timeball Hill Shale Member		2.322	43	0.657966
	Reczko (1994)		Lower Timeball Hill Shale Member		2.322	30	0.597231
	Reczko (1994)		Lower Timeball Hill Shale Member		2.322	61	0.749069
	Reczko (1994)		Lower Timeball Hill Shale Member		2.322	62	0.819927
	Reczko (1994)		Lower Timeball Hill Shale Member		2.322	63	0.738947
	Reczko (1994)		Lower Timeball Hill Shale Member		2.322	70	0.860417
	Reczko (1994)		Lower Timeball Hill Shale Member		2.322	65	0.728824
	Reczko (1994)		Lower Timeball Hill Shale Member		2.322	68	0.840172
	Reczko (1994)		Lower Timeball Hill Shale Member		2.322	60	0.860417
	Reczko (1994)		Lower Timeball Hill Shale Member		2.322	100	0.850295
	Reczko (1994)		Lower Timeball Hill Shale Member		2.322	46	0.718702
	Reczko (1994)		Lower Timeball Hill Shale Member		2.322	76	0.688334
	Reczko (1994)		Lower Timeball Hill Shale Member		2.322	112	0.668089
	Reczko (1994)		Lower Timeball Hill Shale Member		2.322	98	0.799682
	Reczko (1994)		Lower Timeball Hill Shale Member		2.322	79	0.992011
	Reczko (1994)		Lower Timeball Hill Shale Member		2.322	42	1.04262
	Reczko (1994)		Lower Timeball Hill Shale Member		2.322	76	1.3463
	Reczko (1994)		Lower Timeball Hill Shale Member		2.322	39	1.15397
	Reczko (1994)		Lower Timeball Hill Shale Member		2.322	84	0.981888
	Reczko (1994)		Lower Timeball Hill Shale Member		2.322	64	1.00213
	Reczko (1994)		Lower Timeball Hill Shale Member		2.322	47	0.840172
	Reczko (1994)		Lower Timeball Hill Shale Member		2.322	53	0.698456
	Reczko (1994)		Lower Timeball Hill Shale Member		2.322	18	0.597231
	Reczko (1994)		Lower Timeball Hill Shale Member		2.322	71	0.850295
	Reczko (1994)		Lower Timeball Hill Shale Member		2.322	63	1.16409
	Reczko (1994)		Lower Timeball Hill Shale Member		2.322	57	0.698456
	Reczko (1994)		Lower Timeball Hill Shale Member		2.322	52	0.779437
	Reczko (1994)		Lower Timeball Hill Shale Member		2.322	70	0.698456
	Reczko (1994)		Lower Timeball Hill Shale Member		2.322	42	0.718702
	Reczko (1994)		Lower Timeball Hill Shale Member		2.322	83	0.587108
	Reczko (1994)		Lower Timeball Hill Shale Member		2.322	160	0.87054
	Reczko (1994)		Lower Timeball Hill Shale Member		2.322	34	0.738947
	Reczko (1994)		Lower Timeball Hill Shale Member		2.322	74	0.718702
	Reczko (1994)		Lower Timeball Hill Shale Member		2.322	52	0.688334
	Reczko (1994)		Lower Timeball Hill Shale Member		2.322	23	0.556741
	Reczko (1994)		Lower Timeball Hill Shale Member		2.322	34	0.840172
	Reczko (1994)		Lower Timeball Hill Shale Member		2.322	40	0.799682
	Reczko (1994)		Lower Timeball Hill Shale Member		2.322	38	0.718702
	Reczko (1994)		Lower Timeball Hill Shale Member		2.322	21	0.799682
	Reczko (1994)		Lower Timeball Hill Shale Member		2.322	40	0.647844
	Reczko (1994)		Lower Timeball Hill Shale Member		2.322	43	0.617476
	Reczko (1994)		Lower Timeball Hill Shale Member		2.322	39	0.576986
	Reczko (1994)		Lower Timeball Hill Shale Member		2.322	19	0.668089
	Reczko (1994)		Lower Timeball Hill Shale Member		2.322	149	0.668089
	Reczko (1994)		Lower Timeball Hill Shale Member		2.322	76	0.637721
	Reczko (1994)		Lower Timeball Hill Shale Member		2.322	62	0.759192
	Reczko (1994)		Lower Timeball Hill Shale Member		2.322	77	0.688334
	Reczko (1994)		Lower Timeball Hill Shale Member		2.322	65	0.769314
	Reczko (1994)		Lower Timeball Hill Shale Member		2.322	103	0.749069
	Reczko (1994)		Lower Timeball Hill Shale Member		2.322	100	0.738947
	Reczko (1994)		Lower Timeball Hill Shale Member		2.322	48	0.698456
	Reczko (1994)		Lower Timeball Hill Shale Member		2.322	47	0.688334
	Reczko (1994)		Lower Timeball Hill Shale Member		2.322	47	0.637721
	Reczko (1994)		Lower Timeball Hill Shale Member		2.322	48	0.728824
	Reczko (1994)		Lower Timeball Hill Shale Member		2.322	72	0.749069
	Reczko (1994)		Lower Timeball Hill Shale Member		2.322	85	0.718702
	Reczko (1994)		Lower Timeball Hill Shale Member		2.322	52	0.718702
	Reczko (1994)		Lower Timeball Hill Shale Member		2.322	21	0.749069
	Reczko (1994)		Lower Timeball Hill Shale Member		2.322	96	0.718702
	Reczko (1994)		Lower Timeball Hill Shale Member		2.322	27	0.617476
	Reczko (1994)		Lower Timeball Hill Shale Member		2.322	28	0.526373
	Reczko (1994)		Lower Timeball Hill Shale Member		2.322	46	0.718702
	Reczko (1994)		Lower Timeball Hill Shale Member		2.322	57	0.576986
	Reczko (1994)		Lower Timeball Hill Shale Member		2.322	69	0.749069
	Reczko (1994)		Lower Timeball Hill Shale Member		2.322	38	0.698456
	Reczko (1994)		Lower Timeball Hill Shale Member		2.322	114	0.668089
	Reczko (1994)		Lower Timeball Hill Shale Member		2.322	27	0.546618
	Reczko (1994)		Lower Timeball Hill Shale Member		2.322	86	0.283432
	Reczko (1994)		Lower Timeball Hill Shale Member		2.322	55	0.880663
	Reczko (1994)		Lower Timeball Hill Shale Member		2.322	509	0.83005
	Reczko (1994)		Lower Timeball Hill Shale Member		2.322	122	0.799682
	Reczko (1994)		Lower Timeball Hill Shale Member		2.322	136	0.769314
	Reczko (1994)		Lower Timeball Hill Shale Member		2.322	95	0.668089
	Reczko (1994)		Lower Timeball Hill Shale Member		2.322	69	0.35429
	Reczko (1994)		Lower Timeball Hill Shale Member		2.322	153	0.87054
	Reczko (1994)		Lower Timeball Hill Shale Member		2.322	94	0.799682
	Reczko (1994)		Lower Timeball Hill Shale Member		2.322	90	0.850295
	Reczko (1994)		Lower Timeball Hill Shale Member		2.322	105	0.819927
	Reczko (1994)		Lower Timeball Hill Shale Member		2.322	108	0.779437
	Reczko (1994)		Lower Timeball Hill Shale Member		2.322	110	0.587108
	Reczko (1994)		Lower Timeball Hill Shale Member		2.322	48	0.728824
	Reczko (1994)		Lower Timeball Hill Shale Member		2.322	41	0.759192
	Reczko (1994)		Lower Timeball Hill Shale Member		2.322	44	0.738947
	Reczko (1994)		Lower Timeball Hill Shale Member		2.322	56	0.738947
	Reczko (1994)		Lower Timeball Hill Shale Member		2.322	34	0.728824
	Reczko (1994)		Lower Timeball Hill Shale Member		2.322	32	0.718702
	Reczko (1994)		Lower Timeball Hill Shale Member		2.322	46	0.738947
	Reczko (1994)		Timeball Hill Quartzite Member (shale)		2.322	3	0.678211
	Reczko (1994)		Timeball Hill Quartzite Member (shale)		2.322	42	0.992011
	Reczko (1994)		Timeball Hill Quartzite Member (shale)		2.322	52	0.576986
	Reczko (1994)		Timeball Hill Quartzite Member (shale)		2.322	42	0.941398
	Reczko (1994)		Timeball Hill Quartzite Member (shale)		2.322	42	0.850295
	Reczko (1994)		Timeball Hill Quartzite Member (shale)		2.322	25	0.759192
	Reczko (1994)		Timeball Hill Quartzite Member (shale)		2.322	31	0.83005
	Reczko (1994)		Timeball Hill Quartzite Member (shale)		2.322	14	0.222696
	Reczko (1994)		Timeball Hill Quartzite Member (shale)		2.322	30	0.688334
	Reczko (1994)		Timeball Hill Quartzite Member (shale)		2.322	31	0.617476
	Reczko (1994)		Timeball Hill Quartzite Member (shale)		2.322	32	0.688334
	Reczko (1994)		Upper Timeball Hill Shale Member (shales)		2.322	29	0.637721
	Reczko (1994)		Upper Timeball Hill Shale Member (shales)		2.322	105	0.617476
	Reczko (1994)		Upper Timeball Hill Shale Member (shales)		2.322	50	0.678211
	Reczko (1994)		Upper Timeball Hill Shale Member (shales)		2.322	49	0.657966
	Reczko (1994)		Upper Timeball Hill Shale Member (shales)		2.322	98	0.749069
	Reczko (1994)		Upper Timeball Hill Shale Member (shales)		2.322	47	0.860417
	Reczko (1994)		Upper Timeball Hill Shale Member (shales)		2.322	125	0.678211
	Reczko (1994)		Upper Timeball Hill Shale Member (shales)		2.322	67	0.738947
	Reczko (1994)		Upper Timeball Hill Shale Member (shales)		2.322	49	0.769314
	Reczko (1994)		Upper Timeball Hill Shale Member (shales)		2.322	66	1.00213
	Reczko (1994)		Upper Timeball Hill Shale Member (shales)		2.322	78	1.0325
	Reczko (1994)		Upper Timeball Hill Shale Member (shales)		2.322	52	0.992011
	Reczko (1994)		Upper Timeball Hill Shale Member (shales)		2.322	68	1.0325
	Reczko (1994)		Upper Timeball Hill Shale Member (shales)		2.322	61	0.95152
	Reczko (1994)		Upper Timeball Hill Shale Member (shales)		2.322	65	0.900908
	Reczko (1994)		Upper Timeball Hill Shale Member (shales)		2.322	113	1.00213
	Reczko (1994)		Upper Timeball Hill Shale Member (shales)		2.322	80	0.860417
	Reczko (1994)		Upper Timeball Hill Shale Member (shales)		2.322	44	0.799682
	Reczko (1994)		Upper Timeball Hill Shale Member (shales)		2.322	95	0.860417
	Reczko (1994)		Upper Timeball Hill Shale Member (shales)		2.322	84	0.789559
	Reczko (1994)		Upper Timeball Hill Shale Member (shales)		2.322	52	0.738947
	Reczko (1994)		Upper Timeball Hill Shale Member (shales)		2.322	55	0.657966
	Reczko (1994)		Upper Timeball Hill Shale Member (shales)		2.322	33	0.688334
	Reczko (1994)		Upper Timeball Hill Shale Member (shales)		2.322	53	0.627599
	Reczko (1994)		Upper Timeball Hill Shale Member (shales)		2.322	26	0.779437
	Reczko (1994)		Upper Timeball Hill Shale Member (shales)		2.322	56	0.688334
	Reczko (1994)		Upper Timeball Hill Shale Member (shales)		2.322	62	0.688334
	Reczko (1994)		Upper Timeball Hill Shale Member (shales)		2.322	57	0.688334
	Reczko (1994)		Upper Timeball Hill Shale Member (shales)		2.322	43	0.496005
	Reczko (1994)		Upper Timeball Hill Shale Member (shales)		2.322	62	0.718702
	Reczko (1994)		Upper Timeball Hill Shale Member (shales)		2.322	74	0.769314
	Reczko (1994)		Upper Timeball Hill Shale Member (shales)		2.322	62	0.779437
	Reczko (1994)		Upper Timeball Hill Shale Member (shales)		2.322	83	0.688334
	Reczko (1994)		Upper Timeball Hill Shale Member (shales)		2.322	23	0.668089
	Reczko (1994)		Upper Timeball Hill Shale Member (shales)		2.322	69	0.647844
	Reczko (1994)		Upper Timeball Hill Shale Member (shales)		2.322	96	0.587108
	Reczko (1994)		Upper Timeball Hill Shale Member (shales)		2.322	89	0.576986
	Reczko (1994)		Upper Timeball Hill Shale Member (shales)		2.322	70	0.556741
	Reczko (1994)		Upper Timeball Hill Shale Member (shales)		2.322	53	0.738947
	Reczko (1994)		Upper Timeball Hill Shale Member (shales)		2.322	23	0.647844
	Reczko (1994)		Upper Timeball Hill Shale Member (shales)		2.322	57	0.880663
	Reczko (1994)		Upper Timeball Hill Shale Member (shales)		2.322	23	0.87054
	Reczko (1994)		Upper Timeball Hill Shale Member (shales)		2.322	20	0.83005
	Reczko (1994)		Upper Timeball Hill Shale Member (shales)		2.322	28	0.789559
	Reczko (1994)		Upper Timeball Hill Shale Member (shales)		2.322	49	0.637721
	Reczko (1994)		Upper Timeball Hill Shale Member (shales)		2.322	22	0.738947
	Reczko (1994)		Upper Timeball Hill Shale Member (shales)		2.322	25	0.759192
	Reczko (1994)		Upper Timeball Hill Shale Member (shales)		2.322	10	0.961643
	Reczko (1994)		Upper Timeball Hill Shale Member (shales)		2.322	15	0.900908
	Reczko (1994)		Upper Timeball Hill Shale Member (shales)		2.322	59	0.850295
	Reczko (1994)		Upper Timeball Hill Shale Member (shales)		2.322	66	0.819927
	Reczko (1994)		Upper Timeball Hill Shale Member (shales)		2.322	66	0.779437
	Reczko (1994)		Upper Timeball Hill Shale Member (shales)		2.322	50	0.921153
	Reczko (1994)		Upper Timeball Hill Shale Member (shales)		2.322	147	0.850295
	Reczko (1994)		Upper Timeball Hill Shale Member (shales)		2.322	178	0.890785
	Reczko (1994)		Upper Timeball Hill Shale Member (shales)		2.322	40	0.637721
	Reczko (1994)		Upper Timeball Hill Shale Member (shales)		2.322	34	0.647844
	Reczko (1994)		Upper Timeball Hill Shale Member (shales)		2.322	46	0.617476
	Reczko (1994)		Upper Timeball Hill Shale Member (shales)		2.322	32	0.668089
	Reczko (1994)		Upper Timeball Hill Shale Member (shales)		2.322	74	0.728824
	Reczko (1994)		Upper Timeball Hill Shale Member (shales)		2.322	22	0.344167
	Reczko (1994)		Upper Timeball Hill Shale Member (shales)		2.322	13	0.323922
	Reczko (1994)		Upper Timeball Hill Shale Member (shales)		2.322	69	0.657966
	Reczko (1994)		Upper Timeball Hill Shale Member (shales)		2.322	47	0.678211
	Reczko (1994)		Upper Timeball Hill Shale Member (shales)		2.322	71	0.668089
	Reczko (1994)		Upper Timeball Hill Shale Member (shales)		2.322	39	0.668089
	Reczko (1994)		Upper Timeball Hill Shale Member (shales)		2.322	57	0.738947
	Reczko (1994)		Upper Timeball Hill Shale Member (shales)		2.322	75	0.678211
	Reczko (1994)		Upper Timeball Hill Shale Member (shales)		2.322	70	0.698456
	Reczko (1994)		Upper Timeball Hill Shale Member (shales)		2.322	130	0.232819
	Reczko (1994)		Upper Timeball Hill Shale Member (shales)		2.322	112	0.749069
	Reczko (1994)		Upper Timeball Hill Shale Member (shales)		2.322	34	0.587108
	Reczko (1994)		Upper Timeball Hill Shale Member (shales)		2.322	23	0.789559
	Reczko (1994)		Upper Timeball Hill Shale Member (shales)		2.322	56	0.749069
	Reczko (1994)		Upper Timeball Hill Shale Member (shales)		2.322	83	0.566863
	Reczko (1994)		Upper Timeball Hill Shale Member (shales)		2.322	51	0.587108
	Reczko (1994)		Upper Timeball Hill Shale Member (shales)		2.322	54	0.566863
	Reczko (1994)		Upper Timeball Hill Shale Member (shales)		2.322	12	0.455515
	Reczko (1994)		Upper Timeball Hill Shale Member (shales)		2.322	24	0.799682
	Reczko (1994)		Upper Timeball Hill Shale Member (shales)		2.322	73	0.212574
	Reczko (1994)		Upper Timeball Hill Shale Member (shales)		2.322	65	0.657966
	Reczko (1994)		Upper Timeball Hill Shale Member (shales)		2.322	171	0.637721
	Reczko (1994)		Upper Timeball Hill Shale Member (shales)		2.322	67	0.587108
	Reczko (1994)		Upper Timeball Hill Shale Member (shales)		2.322	40	0.587108
	Reczko (1994)		Upper Timeball Hill Shale Member (shales)		2.322	62	0.799682
	Reczko (1994)		Upper Timeball Hill Shale Member (shales)		2.322	41	0.637721
	Reczko (1994)		Upper Timeball Hill Shale Member (shales)		2.322	57	0.779437
	Reczko (1994)		Upper Timeball Hill Shale Member (shales)		2.322	29	0.688334
	Reczko (1994)		Upper Timeball Hill Shale Member (shales)		2.322	43	0.445393
	Reczko (1994)		Upper Timeball Hill Shale Member (shales)		2.322	21	0.718702
	Reczko (1994)		Upper Timeball Hill Shale Member (shales)		2.322	51	0.738947
	Reczko (1994)		Upper Timeball Hill Shale Member (shales)		2.322	55	0.819927
	Reczko (1994)		Upper Timeball Hill Shale Member (shales)		2.322	52	0.890785
	Reczko (1994)		Upper Timeball Hill Shale Member (shales)		2.322	53	0.728824
	Reczko (1994)		Upper Timeball Hill Shale Member (shales)		2.322	47	0.738947
	Reczko (1994)		Upper Timeball Hill Shale Member (shales)		2.322	53	0.840172
	Reczko (1994)		Upper Timeball Hill Shale Member (shales)		2.322	51	0.749069
	Reczko (1994)		Upper Timeball Hill Shale Member (shales)		2.322	33	0.668089
	Reczko (1994)		Upper Timeball Hill Shale Member (shales)		2.322	47	0.627599
	Reczko (1994)		Upper Timeball Hill Shale Member (shales)		2.322	25	0.526373
	Reczko (1994)		Upper Timeball Hill Shale Member (shales)		2.322	44	0.627599
	Reczko (1994)		Upper Timeball Hill Shale Member (shales)		2.322	40	0.627599
	Reczko (1994)		Upper Timeball Hill Shale Member (shales)		2.322	47	0.627599
	Reczko (1994)		Upper Timeball Hill Shale Member (shales)		2.322	44	0.637721
	Reczko (1994)		Upper Timeball Hill Shale Member (shales)		2.322	47	0.627599
	Reczko (1994)		Upper Timeball Hill Shale Member (shales)		2.322	46	0.668089
	Reczko (1994)		Upper Timeball Hill Shale Member (shales)		2.322	49	0.617476
	Reczko (1994)		Upper Timeball Hill Shale Member (shales)		2.322	54	0.678211
	Reczko (1994)		Upper Timeball Hill Shale Member (shales)		2.322	54	0.647844
	Reczko (1994)		Upper Timeball Hill Shale Member (shales)		2.322	51	0.668089
	Reczko (1994)		Upper Timeball Hill Shale Member (shales)		2.322	56	0.627599
	Reczko (1994)		Upper Timeball Hill Shale Member (shales)		2.322	53	0.637721
	Reczko (1994)		Upper Timeball Hill Shale Member (shales)		2.322	51	0.668089
	Reczko (1994)		Upper Timeball Hill Shale Member (shales)		2.322	71	0.597231
	Reczko (1994)		Upper Timeball Hill Shale Member (shales)		2.322	62	0.657966
	Reczko (1994)		Upper Timeball Hill Shale Member (shales)		2.322	55	0.597231
	Reczko (1994)		Upper Timeball Hill Shale Member (shales)		2.322	78	0.678211
D6002	Rimmer et al. (2004)		Sunbury Shale		0.3675	468	0.784214
D6003	Rimmer et al. (2004)		Sunbury Shale		0.3675	439	0.785698
D6004	Rimmer et al. (2004)		Sunbury Shale		0.3675	173	0.762795
D6005	Rimmer et al. (2004)		Sunbury Shale		0.3675	31	4.79943
D6006	Rimmer et al. (2004)		Bedford Shale		0.3675	154	6.88337
D6007	Rimmer et al. (2004)		Bedford Shale		0.3675	30	6.12723
D6008	Rimmer et al. (2004)		Cleveland Shale		0.3675	155	0.893912
D6009	Rimmer et al. (2004)		Cleveland Shale		0.3675	121	0.864806
D6010	Rimmer et al. (2004)		Cleveland Shale		0.3675	162	0.817929
D6011	Rimmer et al. (2004)		Cleveland Shale		0.3675	145	0.781534
D6012	Rimmer et al. (2004)		Cleveland Shale		0.3675	195	0.773987
D6013	Rimmer et al. (2004)		Cleveland Shale		0.3675	189	0.726798
D6014	Rimmer et al. (2004)		Cleveland Shale		0.3675	138	0.774834
D6015	Rimmer et al. (2004)		Cleveland Shale		0.3675	132	0.759825
D6016	Rimmer et al. (2004)		Cleveland Shale		0.3675	121	0.802125
D6017	Rimmer et al. (2004)		Cleveland Shale		0.3675	131	0.83255
D6018	Rimmer et al. (2004)		Cleveland Shale		0.3675	141	0.825971
D6019	Rimmer et al. (2004)		Cleveland Shale		0.3675	154	0.855507
D6020	Rimmer et al. (2004)		Cleveland Shale		0.3675	115	0.886157
D6021	Rimmer et al. (2004)		Cleveland Shale		0.3675	102	0.885642
D6022	Rimmer et al. (2004)		Cleveland Shale		0.3675	112	0.882902
D6023	Rimmer et al. (2004)		Cleveland Shale		0.3675	138	0.944382
D6024	Rimmer et al. (2004)		Cleveland Shale		0.3675	123	0.941663
D6025	Rimmer et al. (2004)		Cleveland Shale		0.3675	123	0.950729
D6026	Rimmer et al. (2004)		Cleveland Shale		0.3675	116	0.83452
D6027	Rimmer et al. (2004)		Three Lick Bed		0.3675	46	0.77671
D6028	Rimmer et al. (2004)		Three Lick Bed		0.3675	120	0.809614
D6029	Rimmer et al. (2004)		Three Lick Bed		0.3675	44	0.759825
D6030	Rimmer et al. (2004)		Three Lick Bed		0.3675	134	0.810105
D6031	Rimmer et al. (2004)		Three Lick Bed		0.3675	42	0.786962
D6WR32	Rimmer et al. (2004)		Huron Shale		0.3675	112	0.85194
D6WR33	Rimmer et al. (2004)		Huron Shale		0.3675	119	0.79507
D6WR34	Rimmer et al. (2004)		Huron Shale		0.3675	109	0.817306
D6WR35	Rimmer et al. (2004)		Huron Shale		0.3675	107	0.806301
D6WR36	Rimmer et al. (2004)		Huron Shale		0.3675	107	0.758677
D6WR37	Rimmer et al. (2004)		Huron Shale		0.3675	99	0.699308
D6WR38	Rimmer et al. (2004)		Huron Shale		0.3675	113	0.707753
D6WR39	Rimmer et al. (2004)		Huron Shale		0.3675	96	0.726968
D6WR40	Rimmer et al. (2004)		Huron Shale		0.3675	101	0.669125
D6WR41	Rimmer et al. (2004)		Huron Shale		0.3675	73	0.654524
D6WR42	Rimmer et al. (2004)		Huron Shale		0.3675	67	0.748356
D6WR43	Rimmer et al. (2004)		Huron Shale		0.3675	81	0.777703
D6WR44	Rimmer et al. (2004)		Huron Shale		0.3675	116	0.765193
D6WR45	Rimmer et al. (2004)		Huron Shale		0.3675	124	0.715664
D6WR46	Rimmer et al. (2004)		Huron Shale		0.3675	132	0.807185
D6WR47	Rimmer et al. (2004)		Huron Shale		0.3675	102	0.855725
107-653A-23R-3,86	Robertson (1990)				0.004	78	0.52
107-653A-27R-4,26	Robertson (1990)				0.004	36	0.51
107-653A-28R-1,40	Robertson (1990)				0.004	46	0.69
107-653A-28R-1,75	Robertson (1990)				0.004	35	0.54
107-652A-19R-4,3	Robertson (1990)				0.004	104	0.44
107-652A-19R-5,76	Robertson (1990)				0.004	68	0.56
107-652A-19R-6,125	Robertson (1990)				0.004	68	0.35
107-652A-20R-3,143	Robertson (1990)				0.004	63	0.4
107-652A-20R-5,70	Robertson (1990)				0.004	72	0.32
107-654A-26R-5,16	Robertson (1990)				0.004	72	0.32
107-654A-26R-5,5	Robertson (1990)				0.004	93	0.36
107-654A-28R-3,37	Robertson (1990)				0.004	75	0.6
07-656A *	Robertson (1990)				0.004	76	0.72
107-656A	Robertson (1990)				0.004	55	0.65
107-656A	Robertson (1990)				0.004	59	0.62
107-656A	Robertson (1990)				0.004	70	0.61
107-656B *	Robertson (1990)				0.004	64	0.68
107-656B	Robertson (1990)				0.004	63	0.58
107-656B	Robertson (1990)				0.004	84	0.59
107-656B	Robertson (1990)				0.004	130	0.52
107-652A-58X-3,63	Robertson (1990)				0.004	59	0.79
107-652A-58X-4,42	Robertson (1990)				0.004	66	0.78
107-652A-59X-1,130	Robertson (1990)				0.004	61	0.79
107-652A-59X-1,136	Robertson (1990)				0.004	61	0.84
Black Shale 5	Saupe and Vegas (1987)				0.41	17	1.45
Black Shale 17	Saupe and Vegas (1987)				0.41	29	0.91
N2	Schieber (1986)	Montana, USA	Newland Transition Zone	Silty shale	1.3	41	0.61
N5	Schieber (1986)	Montana, USA	Upper Newland Formation and equivalents	gray dolomite shale	1.3	29	0.25
N6	Schieber (1986)	Montana, USA	Upper Newland Formation and equivalents	gray dolomite shale	1.3	28	0.24
N7	Schieber (1986)	Montana, USA	Lower Newland Formation and equivalents	gray dolomite shale	1.3	30	0.27
N8	Schieber (1986)	Montana, USA	Lower Newland Formation and equivalents	gray dolomite shale	1.3	28	0.36
N9	Schieber (1986)	Montana, USA	Lower Newland Formation and equivalents	gray dolomite shale	1.3	27	0.19
N10	Schieber (1986)	Montana, USA	Lower Newland Formation and equivalents	gray dolomite shale	1.3	29	0.27
N11	Schieber (1986)	Montana, USA	Lower Newland Formation and equivalents	gray dolomite shale	1.3	33	0.33
N12	Schieber (1986)	Montana, USA	Lower Newland Formation and equivalents	gray dolomite shale	1.3	28	0.32
N13	Schieber (1986)	Montana, USA	Lower Newland Formation and equivalents	gray dolomite shale	1.3	28	0.21
N14	Schieber (1986)	Montana, USA	Upper Newland Formation and equivalents	Algal swirl shale	1.3	39	0.45
N15	Schieber (1986)	Montana, USA	Upper Newland Formation and equivalents	Algal swirl shale	1.3	36	0.5
N16	Schieber (1986)	Montana, USA	Upper Newland Formation and equivalents	Algal swirl shale	1.3	28	0.37
N18	Schieber (1986)	Montana, USA	Upper Newland Formation and equivalents	Algal swirl shale	1.3	26	0.27
N19	Schieber (1986)	Montana, USA	Newland Transition Zone	Algal swirl shale	1.3	45	0.52
N20	Schieber (1986)	Montana, USA	Newland Transition Zone	Algal swirl shale	1.3	35	0.29
N21	Schieber (1986)	Montana, USA	Newland Transition Zone	Algal swirl shale	1.3	50	0.7
N22	Schieber (1986)	Montana, USA	Newland Transition Zone	Algal swirl shale	1.3	42	0.6
N23	Schieber (1986)	Montana, USA	Lower Newland Formation and equivalents	Algal swirl shale	1.3	58	0.64
N24	Schieber (1986)	Montana, USA	Lower Newland Formation and equivalents	Striped shale	1.3	67	0.65
N25	Schieber (1986)	Montana, USA	Lower Newland Formation and equivalents	Striped shale	1.3	48	0.66
N26	Schieber (1986)	Montana, USA	Lower Newland Formation and equivalents	Striped shale	1.3	25	0.31
N27	Schieber (1986)	Montana, USA	Lower Newland Formation and equivalents	Striped shale	1.3	32	0.29
N28	Schieber (1986)	Montana, USA	Lower Newland Formation and equivalents	Striped shale	1.3	35	0.35
N29	Schieber (1986)	Montana, USA	Upper Newland Formation and equivalents	Striped shale	1.3	29	0.37
N30	Schieber (1986)	Montana, USA	Upper Newland Formation and equivalents	Striped shale	1.3	28	0.31
N31	Schieber (1986)	Montana, USA	Upper Newland Formation and equivalents	Striped shale	1.3	26	0.2
N32	Schieber (1986)	Montana, USA	Upper Newland Formation and equivalents	Striped shale	1.3	29	0.33
N33	Schieber (1986)	Montana, USA	Upper Newland Formation and equivalents	Striped shale	1.3	31	0.56
N34	Schieber (1986)	Montana, USA	Upper Newland Formation and equivalents	Striped shale	1.3	64	0.27
N37	Schieber (1986)	Montana, USA	Upper Newland Formation and equivalents	Striped shale	1.3	38	0.33
N38	Schieber (1986)	Montana, USA	Newland Transition Zone	Striped shale	1.3	26	0.19
N39	Schieber (1986)	Montana, USA	Newland Transition Zone	Striped shale	1.3	32	0.27
N40	Schieber (1986)	Montana, USA	Newland Transition Zone	Striped shale	1.3	26	0.25
N41	Schieber (1986)	Montana, USA	Newland Transition Zone	Striped shale	1.3	31	0.28
L1	Shaw, 1956		Littleton Formation	black-grey shale	0.4	64	0.8
L2	Shaw, 1956		Littleton Formation	black slate w py	0.4	110	0.65
L3	Shaw, 1956		Littleton Formation	black slate	0.4	46	1.06
L8	Shaw, 1956		Littleton Formation	black slate	0.4	99	0.99
L9	Shaw, 1956		Littleton Formation	gray shale	0.4	72	1
L10	Shaw, 1956		Littleton Formation	slate	0.4	68	0.97
L11	Shaw, 1956		Littleton Formation	slate	0.4	98	0.6
103-641A-3X-CC	Thurow et al. (1988)				0.093	104	0.90099
103-641A-4X-CC	Thurow et al. (1988)				0.093	107	0.884305
103-641A-5X-CC	Thurow et al. (1988)				0.093	97	1.03447
103-641A-6X-7,11-14	Thurow et al. (1988)				0.093	66	0.76751
103-641A-6X-7,15-18	Thurow et al. (1988)				0.093	51	0.83425
103-641A-6X-7,26-29	Thurow et al. (1988)				0.093	240	0.83425
103-641A-6X-7,31-33	Thurow et al. (1988)				0.093	590	0.43381
103-641A-6X-CC,0-3	Thurow et al. (1988)				0.093	555	0.417125
103-641A-6X-CC,8-11	Thurow et al. (1988)				0.093	415	0.483865
103-641A-6X-CC,18-21	Thurow et al. (1988)				0.093	520	0.417125
103-641A-6X-CC,21-24	Thurow et al. (1988)				0.093	81	0.56729
103-641A-6X-CC,24-27	Thurow et al. (1988)				0.093	56	0.56729
103-641A-6X-CC,27-30	Thurow et al. (1988)				0.093	49	0.483865
103-641A-6X-CC,35-37	Thurow et al. (1988)				0.093	40	0.383755
103-641A-7X-CC	Thurow et al. (1988)				0.093	86	0.417125
328.17	Werne et al. (2002)	Livingston County, New York, USA	Oatka Creek Formation	Black shale/mudrock	0.3875	91	0.517235
328.36	Werne et al. (2002)	Livingston County, New York, USA	Oatka Creek Formation	Black shale/mudrock	0.3875	96	0.517235
328.57	Werne et al. (2002)	Livingston County, New York, USA	Oatka Creek Formation	Black shale/mudrock	0.3875	188	0.53392
328.92	Werne et al. (2002)	Livingston County, New York, USA	Oatka Creek Formation	Black shale/mudrock	0.3875	55	0.550605
329.48	Werne et al. (2002)	Livingston County, New York, USA	Oatka Creek Formation	Black shale/mudrock	0.3875	25	0.23359
329.68	Werne et al. (2002)	Livingston County, New York, USA	Oatka Creek Formation	Black shale/mudrock	0.3875	5	0.06674
329.89	Werne et al. (2002)	Livingston County, New York, USA	Oatka Creek Formation	Black shale/mudrock	0.3875	17	0.250275
330.1	Werne et al. (2002)	Livingston County, New York, USA	Oatka Creek Formation	Black shale/mudrock	0.3875	75	0.483865
330.37	Werne et al. (2002)	Livingston County, New York, USA	Oatka Creek Formation	Black shale/mudrock	0.3875	73	0.483865
330.94	Werne et al. (2002)	Livingston County, New York, USA	Oatka Creek Formation	Black shale/mudrock	0.3875	124	0.50055
332.05	Werne et al. (2002)	Livingston County, New York, USA	Oatka Creek Formation	Black shale/mudrock	0.3875	196	0.583975
332.15	Werne et al. (2002)	Livingston County, New York, USA	Oatka Creek Formation	Black shale/mudrock	0.3875	63	0.50055
332.72	Werne et al. (2002)	Livingston County, New York, USA	Oatka Creek Formation	Black shale/mudrock	0.3875	239	0.53392
333.12	Werne et al. (2002)	Livingston County, New York, USA	Oatka Creek Formation	Black shale/mudrock	0.3875	186	0.53392
333.59	Werne et al. (2002)	Livingston County, New York, USA	Oatka Creek Formation	Black shale/mudrock	0.3875	295	0.43381
333.85	Werne et al. (2002)	Livingston County, New York, USA	Oatka Creek Formation	Black shale/mudrock	0.3875	146	0.46718
334.63	Werne et al. (2002)	Livingston County, New York, USA	Oatka Creek Formation	Black shale/mudrock	0.3875	261	0.450495
335.26	Werne et al. (2002)	Livingston County, New York, USA	Oatka Creek Formation	Black shale/mudrock	0.3875	255	0.46718
335.87	Werne et al. (2002)	Livingston County, New York, USA	Oatka Creek Formation	Black shale/mudrock	0.3875	237	0.483865
336.27	Werne et al. (2002)	Livingston County, New York, USA	Oatka Creek Formation	Black shale/mudrock	0.3875	238	0.450495
336.69	Werne et al. (2002)	Livingston County, New York, USA	Oatka Creek Formation	Black shale/mudrock	0.3875	349	0.43381
337.09	Werne et al. (2002)	Livingston County, New York, USA	Oatka Creek Formation	Black shale/mudrock	0.3875	271	0.483865
337.2	Werne et al. (2002)	Livingston County, New York, USA	Oatka Creek Formation	Black shale/mudrock	0.3875	93	0.317015
337.3	Werne et al. (2002)	Livingston County, New York, USA	Oatka Creek Formation	Black shale/mudrock	0.3875	71	0.550605
337.41	Werne et al. (2002)	Livingston County, New York, USA	Oatka Creek Formation	Black shale/mudrock	0.3875	66	0.53392
337.5	Werne et al. (2002)	Livingston County, New York, USA	Oatka Creek Formation	Black shale/mudrock	0.3875	79	0.483865
337.83	Werne et al. (2002)	Livingston County, New York, USA	Oatka Creek Formation	Black shale/mudrock	0.3875	83	0.3337
338.31	Werne et al. (2002)	Livingston County, New York, USA	Oatka Creek Formation	Black shale/mudrock	0.3875	83	0.53392
338.53	Werne et al. (2002)	Livingston County, New York, USA	Oatka Creek Formation	Black shale/mudrock	0.3875	72	0.63403
338.73	Werne et al. (2002)	Livingston County, New York, USA	Oatka Creek Formation	Black shale/mudrock	0.3875	132	0.56729
338.92	Werne et al. (2002)	Livingston County, New York, USA	Oatka Creek Formation	Black shale/mudrock	0.3875	30	0.40044
339.11	Werne et al. (2002)	Livingston County, New York, USA	Oatka Creek Formation	Black shale/mudrock	0.3875	34	0.483865
339.71	Werne et al. (2002)	Livingston County, New York, USA	Oatka Creek Formation	Black shale/mudrock	0.3875	138	0.550605
340.09	Werne et al. (2002)	Livingston County, New York, USA	Oatka Creek Formation	Black shale/mudrock	0.3875	28	0.13348
340.5	Werne et al. (2002)	Livingston County, New York, USA	Oatka Creek Formation	Black shale/mudrock	0.3875	52	0.50055
340.87	Werne et al. (2002)	Livingston County, New York, USA	Oatka Creek Formation	Black shale/mudrock	0.3875	73	0.63403
341.09	Werne et al. (2002)	Livingston County, New York, USA	Oatka Creek Formation	Black shale/mudrock	0.3875	4	0.03337
341.24	Werne et al. (2002)	Livingston County, New York, USA	Oatka Creek Formation	Black shale/mudrock	0.3875	5	0.03337
Average Bothaville Formation	Wronkiewicz and Condie (1990)	Ventersdorp Supergroup, South Africa	Bothaville Formation	Average of pelites and shales n=4	2.7	266	0.44
SA-7	Yamaguchi and Ohmoto (2006)	South Africa	Gamagara/Mapedi Formation, Postmasburg Group	red shale	2.2	47	1.07
SA-8	Yamaguchi and Ohmoto (2006)	South Africa	Gamagara/Mapedi Formation, Postmasburg Group	red shale	2.2	56	1
SA-9r	Yamaguchi and Ohmoto (2006)	South Africa	Gamagara/Mapedi Formation, Postmasburg Group	red shale	2.2	52	1.19
SA-9W	Yamaguchi and Ohmoto (2006)	South Africa	Gamagara/Mapedi Formation, Postmasburg Group	red shale	2.2	42	1.09
SA-10	Yamaguchi and Ohmoto (2006)	South Africa	Gamagara/Mapedi Formation, Postmasburg Group	red shale	2.2	49	1.07
SA-11	Yamaguchi and Ohmoto (2006)	South Africa	Gamagara/Mapedi Formation, Postmasburg Group	red shale	2.2	52	0.94
SA-12	Yamaguchi and Ohmoto (2006)	South Africa	Gamagara/Mapedi Formation, Postmasburg Group	red shale	2.2	44	1.02
SA-13	Yamaguchi and Ohmoto (2006)	South Africa	Gamagara/Mapedi Formation, Postmasburg Group	red shale	2.2	63	0.76
SA-14	Yamaguchi and Ohmoto (2006)	South Africa	Gamagara/Mapedi Formation, Postmasburg Group	red shale	2.2	37	1.49
SA-15	Yamaguchi and Ohmoto (2006)	South Africa	Gamagara/Mapedi Formation, Postmasburg Group	red shale	2.2	37	1.13
SA-16r	Yamaguchi and Ohmoto (2006)	South Africa	Gamagara/Mapedi Formation, Postmasburg Group	red shale	2.2	52	2.32
SA-16w	Yamaguchi and Ohmoto (2006)	South Africa	Gamagara/Mapedi Formation, Postmasburg Group	red shale	2.2	47	2.48
SA-17	Yamaguchi and Ohmoto (2006)	South Africa	Gamagara/Mapedi Formation, Postmasburg Group	red shale	2.2	77	3.09
91-48	Young (2002)	Utah, USA	Mineral Fork Formation	Mudstone approaching iron formation composition	0.766	32	0.86
20-25	Young (2002)	Utah, USA	Mineral Fork Formation	Mudstone approaching iron formation composition	0.766	43	0.81
91-45	Young (2002)	Utah, USA	Mineral Fork Formation	Mudstone approaching iron formation composition	0.766	36	0.96
91-43	Young (2002)	Utah, USA	Mineral Fork Formation	Mudstone approaching iron formation composition	0.766	39	0.97
20-23	Young (2002)	Utah, USA	Mineral Fork Formation	Mudstone approaching iron formation composition	0.766	74	1.02
91-38	Young (2002)	Utah, USA	Mineral Fork Formation	Mudstone approaching iron formation composition	0.766	81	0.94
91-36	Young (2002)	Utah, USA	Mineral Fork Formation	Mudstone approaching iron formation composition	0.766	72	0.95
20-22	Young (2002)	Utah, USA	Mineral Fork Formation	Mudstone approaching iron formation composition	0.766	59	1.13
91-31	Young (2002)	Utah, USA	Mineral Fork Formation	Mudstone approaching iron formation composition	0.766	40	0.97
20-21	Young (2002)	Utah, USA	Mineral Fork Formation	Mudstone approaching iron formation composition	0.766	56	0.91
XCM2-1	Yu et al. (2009)	Northern Tarim Basin, China	Xiaoerbulake	black shale	0.526	38.8	0.14
XCM7-1	Yu et al. (2009)	Northern Tarim Basin, China	Xiaoerbulake	black shale	0.526	131	0.44
XCM10-2	Yu et al. (2009)	Northern Tarim Basin, China	Xiaoerbulake	black shale	0.526	87.5	0.58
ScM5-1	Yu et al. (2009)	Northern Tarim Basin, China	Sugaitebulake	black shale	0.526	69.1	0.59
SCM5-2	Yu et al. (2009)	Northern Tarim Basin, China	Sugaitebulake	black shale	0.526	78.7	0.55
SCM5-3	Yu et al. (2009)	Northern Tarim Basin, China	Sugaitebulake	black shale	0.526	66	0.51
SCM5-4	Yu et al. (2009)	Northern Tarim Basin, China	Sugaitebulake	black shale	0.526	63.7	0.53
SCM5-5	Yu et al. (2009)	Northern Tarim Basin, China	Sugaitebulake	black shale	0.526	60.8	0.51
JS-92-34	Slack and Hoy (2000)	Purcell Mountains, British Columbia	Lower Aldridge Formation	grey pyrrhotitic siltstone	1.47	44	0.47
DH 6420/225ft	Slack and Hoy (2000)	Purcell Mountains, British Columbia	Lower Aldridge Formation	grey argillite	1.47	8	0.85
DH 6420/467ft	Slack and Hoy (2000)	Purcell Mountains, British Columbia	Lower Aldridge Formation	grey argillite	1.47	6	0.71
DH 6420/770ft	Slack and Hoy (2000)	Purcell Mountains, British Columbia	Lower Aldridge Formation	grey siltstone (footwall quartzite unit)	1.47	5	0.45
DH 6420/981ft	Slack and Hoy (2000)	Purcell Mountains, British Columbia	Lower Aldridge Formation	grey silty argillite (footwall quartzite unit)	1.47	20	0.65
DH 6420/1505ft	Slack and Hoy (2000)	Purcell Mountains, British Columbia	Lower Aldridge Formation	grey silty argillite	1.47	8	0.53
DH C83-1/162ft	Slack and Hoy (2000)	Purcell Mountains, British Columbia	Lower Aldridge Formation	grey siltstone	1.47	7	0.31
DH C83-1/181.5ft	Slack and Hoy (2000)	Purcell Mountains, British Columbia	Lower Aldridge Formation	grey silty argillite	1.47	16	0.59
DH C83-1/198ft	Slack and Hoy (2000)	Purcell Mountains, British Columbia	Lower Aldridge Formation	grey siltstone	1.47	4	0.32
DH C83-1/336ft	Slack and Hoy (2000)	Purcell Mountains, British Columbia	Lower Aldridge Formation	grey silty argillite	1.47	7	0.42
DH C83-1/1455ft	Slack and Hoy (2000)	Purcell Mountains, British Columbia	Lower Aldridge Formation	grey calcareous silty argillite	1.47	25	0.72
DH C83-1/2114ft	Slack and Hoy (2000)	Purcell Mountains, British Columbia	Lower Aldridge Formation	grey silty argillite	1.47	12	0.64
DH C83-1/2167ft	Slack and Hoy (2000)	Purcell Mountains, British Columbia	Lower Aldridge Formation	grey argillaceous siltstone	1.47	4	0.51
DH C83-1/2404ft	Slack and Hoy (2000)	Purcell Mountains, British Columbia	Lower Aldridge Formation	grey calcareous pyrrhotitic argillite	1.47	26	0.64
DH C83-1/2448ft	Slack and Hoy (2000)	Purcell Mountains, British Columbia	Lower Aldridge Formation	grey pyrrhotitic argillaceous siltstone	1.47	22	0.49
DH C83-1/2686ft	Slack and Hoy (2000)	Purcell Mountains, British Columbia	Lower Aldridge Formation	grey pyrrhotitic argillite	1.47	24	0.7
9-3	Slack and Hoy (2000)	Purcell Mountains, British Columbia	Middle Aldridge Formation	pale grey micaceous siltstone	1.47	5	0.32
9-5	Slack and Hoy (2000)	Purcell Mountains, British Columbia	Middle Aldridge Formation	dark grey pyritic argillite	1.47	45	0.67
35-13	Slack and Hoy (2000)	Purcell Mountains, British Columbia	Middle Aldridge Formation	layered grey argillaceous siltstone	1.47	7	0.68
51-16	Slack and Hoy (2000)	Purcell Mountains, British Columbia	Middle Aldridge Formation	pale grey silty argillite	1.47	18	0.62
K-24-4	Slack and Hoy (2000)	Purcell Mountains, British Columbia	Middle Aldridge Formation	layered grey silty argillite	1.47	15	0.57
K-25-5	Slack and Hoy (2000)	Purcell Mountains, British Columbia	Middle Aldridge Formation	grey pyritic argillaceous siltstone	1.47	26	0.52
K-33-23	Slack and Hoy (2000)	Purcell Mountains, British Columbia	Middle Aldridge Formation	grey sitstone	1.47	18	0.52
K-34-6B	Slack and Hoy (2000)	Purcell Mountains, British Columbia	Middle Aldridge Formation	pale grey crossbedded siltstone	1.47	2	0.52
M-15-12II	Slack and Hoy (2000)	Purcell Mountains, British Columbia	Middle Aldridge Formation	pale grey argillite	1.47	13	0.85
M-20-7	Slack and Hoy (2000)	Purcell Mountains, British Columbia	Middle Aldridge Formation	laminated grey argillite	1.47	5	0.66
M-25-20	Slack and Hoy (2000)	Purcell Mountains, British Columbia	Middle Aldridge Formation	pale grey siltstone	1.47	8	0.54
M-36-10	Slack and Hoy (2000)	Purcell Mountains, British Columbia	Middle Aldridge Formation	pale grey quartzite	1.47	3	0.33
M-37-23	Slack and Hoy (2000)	Purcell Mountains, British Columbia	Middle Aldridge Formation	pale greenish grey silty argillite	1.47	20	0.58
M-40-18	Slack and Hoy (2000)	Purcell Mountains, British Columbia	Middle Aldridge Formation	pale grey argillaceous siltstone	1.47	6	0.51
M-42-4	Slack and Hoy (2000)	Purcell Mountains, British Columbia	Middle Aldridge Formation	pale yellowish-green argillaceous siltstone	1.47	19	0.58
M-47-9	Slack and Hoy (2000)	Purcell Mountains, British Columbia	Middle Aldridge Formation	pale yellow micaceous quartzite	1.47	4	0.27
E-1-4	Slack and Hoy (2000)	Hughes Range, Brithish Columbia	Fort Steele Formation	grey laminated dolomitic argillite	1.497	11	0.58
E-3-4	Slack and Hoy (2000)	Hughes Range, Brithish Columbia	Fort Steele Formation	grey pyritic dolomitic (?) argillaceous siltstone	1.497	10	0.58
E-3-6	Slack and Hoy (2000)	Hughes Range, Brithish Columbia	Fort Steele Formation	pale grey argillite	1.497	4	0.61
E-9	Slack and Hoy (2000)	Hughes Range, Brithish Columbia	Fort Steele Formation	dark grey silty argillite	1.497	10	0.69
61-9	Slack and Hoy (2000)	Hughes Range, Brithish Columbia	Middle Aldridge Formation	grey pyritic dolomitic silty argillite	1.47	15	0.54
71-1	Slack and Hoy (2000)	Hughes Range, Brithish Columbia	Middle Aldridge Formation	pale grey pyritic dolomitic silty argillite	1.47	6	0.55
72-5	Slack and Hoy (2000)	Hughes Range, Brithish Columbia	Middle Aldridge Formation	pale green laminated silty argillite	1.47	18	0.53
E-8-11	Slack and Hoy (2000)	Hughes Range, Brithish Columbia	Middle Aldridge Formation	pale grey dolomitic silty argillite	1.47	18	0.55
E-11-2	Slack and Hoy (2000)	Hughes Range, Brithish Columbia	Middle Aldridge Formation	grey calcareous siltstone	1.47	14	0.54
E-13-10	Slack and Hoy (2000)	Hughes Range, Brithish Columbia	Middle Aldridge Formation	grey laminated silty argillite	1.47	7	0.53
E-15-1	Slack and Hoy (2000)	Hughes Range, Brithish Columbia	Middle Aldridge Formation	pale grey laminated dolomitic argillite	1.47	25	0.54
E-17-17	Slack and Hoy (2000)	Hughes Range, Brithish Columbia	Middle Aldridge Formation	grey dolomitic silty argillite	1.47	5	0.47
E-30-6	Slack and Hoy (2000)	Hughes Range, Brithish Columbia	Middle Aldridge Formation	dark grey silty argillite	1.47	22	0.67
E-48-14	Slack and Hoy (2000)	Hughes Range, Brithish Columbia	Middle Aldridge Formation	grey laminated dolomitic argillite	1.47	6	0.67
E-75-7	Slack and Hoy (2000)	Hughes Range, Brithish Columbia	Middle Aldridge Formation	grey calcareous sandstone	1.47	10	0.3
E-26-12	Slack and Hoy (2000)	Hughes Range, Brithish Columbia	Upper Aldridge Formation	grey laminated pyritic argillite	1.47	6	0.6
79NC123	Wronkiewicz (1989) PhD		Moodies	Pelite	3.3	287	0.36
79NC124	Wronkiewicz (1989) PhD		Moodies	Pelite	3.3	287	0.38
79NC129	Wronkiewicz (1989) PhD		Moodies	Pelite	3.3	394	0.55
79NC130	Wronkiewicz (1989) PhD		Moodies	Pelite	3.3	323	0.47
79NC131	Wronkiewicz (1989) PhD		Moodies	Pelite	3.3	366	0.43
P 41	Wronkiewicz (1989) PhD	Peit Retief Area (MPR)	Mozaan	Pelite	2.9	219	0.6
P 47	Wronkiewicz (1989) PhD	Peit Retief Area (MPR)	Mozaan	Pelite	2.9	138	0.62
P 49	Wronkiewicz (1989) PhD	Peit Retief Area (MPR)	Mozaan	Pelite	2.9	67	0.71
P 50	Wronkiewicz (1989) PhD	Peit Retief Area (MPR)	Mozaan	Pelite	2.9	967	0.49
P 51	Wronkiewicz (1989) PhD	Peit Retief Area (MPR)	Mozaan	Pelite	2.9	289	0.53
MW 100	Wronkiewicz (1989) PhD	Peit Retief Area (MPR)	Mozaan	Pelite	2.9	261	1.28
MW 147	Wronkiewicz (1989) PhD	Peit Retief Area (MPR)	Mozaan	Pelite	2.9	207	0.51
MW 170	Wronkiewicz (1989) PhD	Peit Retief Area (MPR)	Mozaan	Pelite	2.9	34	0.79
MW 253	Wronkiewicz (1989) PhD	Peit Retief Area (MPR)	Mozaan	Pelite	2.9	190	1.2
Po 53	Wronkiewicz (1989) PhD	Wit Mfolozi River (MWM)	Mozaan	Pelite	2.9	92	0.71
Po 54	Wronkiewicz (1989) PhD	Wit Mfolozi River (MWM)	Mozaan	Pelite	2.9	86	0.83
Po 55	Wronkiewicz (1989) PhD	Wit Mfolozi River (MWM)	Mozaan	Pelite	2.9	106	0.92
Po 56	Wronkiewicz (1989) PhD	Wit Mfolozi River (MWM)	Mozaan	Pelite	2.9	172	0.93
Po 57	Wronkiewicz (1989) PhD	Wit Mfolozi River (MWM)	Mozaan	Pelite	2.9	172	0.77
Po 58	Wronkiewicz (1989) PhD	Wit Mfolozi River (MWM)	Mozaan	Pelite	2.9	28	1.08
Po 59	Wronkiewicz (1989) PhD	Wit Mfolozi River (MWM)	Mozaan	Pelite	2.9	46	0.82
Po 60	Wronkiewicz (1989) PhD	Wit Mfolozi River (MWM)	Mozaan	Pelite	2.9	70	0.64
Po 61	Wronkiewicz (1989) PhD	Wit Mfolozi River (MWM)	Mozaan	Pelite	2.9	85	0.75
Po 62	Wronkiewicz (1989) PhD	Wit Mfolozi River (MWM)	Mozaan	Pelite	2.9	146	0.76
Po 63	Wronkiewicz (1989) PhD	Wit Mfolozi River (MWM)	Mozaan	Pelite	2.9	89	0.9
Po 64	Wronkiewicz (1989) PhD	Wit Mfolozi River (MWM)	Mozaan	Pelite	2.9	104	0.87
Po 65	Wronkiewicz (1989) PhD	Wit Mfolozi River (MWM)	Mozaan	Pelite	2.9	91	0.88
Po 66	Wronkiewicz (1989) PhD	Wit Mfolozi River (MWM)	Mozaan	Pelite	2.9	89	0.91
Po 67	Wronkiewicz (1989) PhD	Wit Mfolozi River (MWM)	Mozaan	Pelite	2.9	110	0.53
P 28	Wronkiewicz (1989) PhD	Wit Mfolozi River (MWM)	Mozaan	Pelite	2.9	36	0.86
P 31	Wronkiewicz (1989) PhD	Wit Mfolozi River (MWM)	Mozaan	Pelite	2.9	164	0.63
P 34	Wronkiewicz (1989) PhD	Wit Mfolozi River (MWM)	Mozaan	Pelite	2.9	122	1.06
Po 32	Wronkiewicz (1989) PhD	Upper Wit Mfolozi (NUWM)	Nsuze	Pelite	3	91	0.69
Po 33	Wronkiewicz (1989) PhD	Upper Wit Mfolozi (NUWM)	Nsuze	Pelite	3	84	0.45
Po 34	Wronkiewicz (1989) PhD	Upper Wit Mfolozi (NUWM)	Nsuze	Pelite	3	80	0.44
Po 35	Wronkiewicz (1989) PhD	Upper Wit Mfolozi (NUWM)	Nsuze	Pelite	3	94	0.69
Po 36	Wronkiewicz (1989) PhD	Upper Wit Mfolozi (NUWM)	Nsuze	Pelite	3	95	0.55
Po 37	Wronkiewicz (1989) PhD	Upper Wit Mfolozi (NUWM)	Nsuze	Pelite	3	84	0.62
Po 83	Wronkiewicz (1989) PhD	Lower Wit Mfolozi (NLWM)	Nsuze	Pelite	3	162	0.79
Po 84	Wronkiewicz (1989) PhD	Lower Wit Mfolozi (NLWM)	Nsuze	Pelite	3	127	0.72
Po 85	Wronkiewicz (1989) PhD	Lower Wit Mfolozi (NLWM)	Nsuze	Pelite	3	144	0.75
Po 86	Wronkiewicz (1989) PhD	Lower Wit Mfolozi (NLWM)	Nsuze	Pelite	3	151	0.74
Po 87	Wronkiewicz (1989) PhD	Lower Wit Mfolozi (NLWM)	Nsuze	Pelite	3	165	0.74
Po 88	Wronkiewicz (1989) PhD	Lower Wit Mfolozi (NLWM)	Nsuze	Pelite	3	151	0.79
Po 89	Wronkiewicz (1989) PhD	Lower Wit Mfolozi (NLWM)	Nsuze	Pelite	3	138	0.79
Po 90	Wronkiewicz (1989) PhD	Lower Wit Mfolozi (NLWM)	Nsuze	Pelite	3	118	0.79
Po 91	Wronkiewicz (1989) PhD	Lower Wit Mfolozi (NLWM)	Nsuze	Pelite	3	162	0.75
Po 92	Wronkiewicz (1989) PhD	Lower Wit Mfolozi (NLWM)	Nsuze	Pelite	3	117	0.75
Po 93	Wronkiewicz (1989) PhD	Lower Wit Mfolozi (NLWM)	Nsuze	Pelite	3	146	0.73
Po 101	Wronkiewicz (1989) PhD	Mpongoza River (NMP)	Nsuze	Pelite	3	142	1.15
Po 102	Wronkiewicz (1989) PhD	Mpongoza River (NMP)	Nsuze	Pelite	3	122	1.19
Po 103	Wronkiewicz (1989) PhD	Mpongoza River (NMP)	Nsuze	Pelite	3	137	1.14
Po 104	Wronkiewicz (1989) PhD	Mpongoza River (NMP)	Nsuze	Pelite	3	137	1.13
Po 105	Wronkiewicz (1989) PhD	Mpongoza River (NMP)	Nsuze	Pelite	3	143	1.25
Po 106	Wronkiewicz (1989) PhD	Mpongoza River (NMP)	Nsuze	Pelite	3	108	1.13
Po 107	Wronkiewicz (1989) PhD	Mpongoza River (NMP)	Nsuze	Pelite	3	152	1.04
P 54	Wronkiewicz (1989) PhD	Mpongoza River (NMP)	Nsuze	Pelite	3	175	1.01
P 55	Wronkiewicz (1989) PhD	Mpongoza River (NMP)	Nsuze	Pelite	3	164	1.11
P 56	Wronkiewicz (1989) PhD	Mpongoza River (NMP)	Nsuze	Pelite	3	172	1.19
P 57	Wronkiewicz (1989) PhD	Mpongoza River (NMP)	Nsuze	Pelite	3	169	1.5
P 58	Wronkiewicz (1989) PhD	Mpongoza River (NMP)	Nsuze	Pelite	3	118	1.21
P 59	Wronkiewicz (1989) PhD	Mpongoza River (NMP)	Nsuze	Pelite	3	178	1.58
P 60	Wronkiewicz (1989) PhD	Mpongoza River (NMP)	Nsuze	Pelite	3	161	1.18
P 61	Wronkiewicz (1989) PhD	Mpongoza River (NMP)	Nsuze	Pelite	3	153	1.17
P 62	Wronkiewicz (1989) PhD	Mpongoza River (NMP)	Nsuze	Pelite	3	153	1
P 5	Wronkiewicz (1989) PhD	Vutshini River (NVS)	Nsuze	Pelite	3	18	0.21
P 8	Wronkiewicz (1989) PhD	Vutshini River (NVS)	Nsuze	Pelite	3	119	0.61
P 10	Wronkiewicz (1989) PhD	Vutshini River (NVS)	Nsuze	Pelite	3	85	0.55
MEE-1	Wronkiewicz (1989) PhD		K8	Pelites	2.7	763	0.61
MEE-3	Wronkiewicz (1989) PhD		K8	Pelites	2.7	881	0.84
MEE-11	Wronkiewicz (1989) PhD		K8	Pelites	2.7	335	1
MEE-13	Wronkiewicz (1989) PhD		K8	Pelites	2.7	514	0.76
MEE-14	Wronkiewicz (1989) PhD		K8	Pelites	2.7	517	0.74
MEE-16	Wronkiewicz (1989) PhD		K8	Pelites	2.7	411	0.83
MEE-19	Wronkiewicz (1989) PhD		K8	Pelites	2.7	136	1.11
MEE-21	Wronkiewicz (1989) PhD		K8	Pelites	2.7	347	0.92
MEE-23	Wronkiewicz (1989) PhD		K8	Pelites	2.7	386	0.92
MEE-26	Wronkiewicz (1989) PhD		K8	Pelites	2.7	388	0.59
MEE-28	Wronkiewicz (1989) PhD		K8	Pelites	2.7	422	0.9
MEE-30	Wronkiewicz (1989) PhD		K8	Pelites	2.7	667	0.56
MEE-34	Wronkiewicz (1989) PhD		K8	Pelites	2.7	419	0.97
MEE-36	Wronkiewicz (1989) PhD		K8	Pelites	2.7	345	0.92
MEE-39	Wronkiewicz (1989) PhD		K8	Pelites	2.7	99	0.99
MED-1	Wronkiewicz (1989) PhD		K8	Pelites	2.7	547	0.9
MED-2	Wronkiewicz (1989) PhD		K8	Pelites	2.7	846	0.36
MED-3	Wronkiewicz (1989) PhD		K8	Pelites	2.7	361	0.83
MED-4	Wronkiewicz (1989) PhD		K8	Pelites	2.7	323	1
MED-6	Wronkiewicz (1989) PhD		K8	Pelites	2.7	102	0.78
MED-7	Wronkiewicz (1989) PhD		K8	Pelites	2.7	141	0.78
MED-8	Wronkiewicz (1989) PhD		K8	Pelites	2.7	277	0.9
MED-9	Wronkiewicz (1989) PhD		K8	Pelites	2.7	384	0.93
MEE-5	Wronkiewicz (1989) PhD	BOY	Booysens	Pelites	2.8	441	0.62
MEE-24	Wronkiewicz (1989) PhD	BOY	Booysens	Pelites	2.8	393	0.55
MEE-27	Wronkiewicz (1989) PhD	BOY	Booysens	Pelites	2.8	582	0.5
MEE-32	Wronkiewicz (1989) PhD	BOY	Booysens	Pelites	2.8	620	0.64
MEE-33	Wronkiewicz (1989) PhD	BOY	Booysens	Pelites	2.8	681	0.57
SJ-3-1	Wronkiewicz (1989) PhD	BOY	Booysens	Pelites	2.8	211	0.57
SJ-3-2	Wronkiewicz (1989) PhD	BOY	Booysens	Pelites	2.8	547	0.61
SJ-3-3	Wronkiewicz (1989) PhD	BOY	Booysens	Pelites	2.8	455	0.56
SJ-3-4	Wronkiewicz (1989) PhD	BOY	Booysens	Pelites	2.8	457	0.6
SJ-3-5	Wronkiewicz (1989) PhD	BOY	Booysens	Pelites	2.8	370	0.64
SJ-3-6	Wronkiewicz (1989) PhD	BOY	Booysens	Pelites	2.8	558	0.62
SJ-3-7	Wronkiewicz (1989) PhD	BOY	Booysens	Pelites	2.8	474	0.8
UR-1140	Wronkiewicz (1989) PhD	BOY	Booysens	Pelites	2.8	507	0.55
439-3	Wronkiewicz (1989) PhD	BOY	Booysens	Pelites	2.8	572	0.6
615-7	Wronkiewicz (1989) PhD	BOY	Booysens	Pelites	2.8	558	0.81
615-8	Wronkiewicz (1989) PhD	BOY	Booysens	Pelites	2.8	610	0.92
615-9	Wronkiewicz (1989) PhD	BOY	Booysens	Pelites	2.8	561	0.85
730-4	Wronkiewicz (1989) PhD	BOY	Booysens	Pelites	2.8	629	0.72
730-5	Wronkiewicz (1989) PhD	BOY	Booysens	Pelites	2.8	563	0.75
730-6	Wronkiewicz (1989) PhD	BOY	Booysens	Pelites	2.8	570	0.95
V56-58	Wronkiewicz (1989) PhD	BOY	Booysens	Pelites	2.8	466	0.71
GV2-28	Wronkiewicz (1989) PhD	BOY	Booysens	Pelites	2.8	654	0.59
UC-760	Wronkiewicz (1989) PhD	BOY	Booysens	Pelites	2.8	681	0.79
MED-17	Wronkiewicz (1989) PhD	RO	Roodepoort	Pelite	2.8	322	0.53
MED-18	Wronkiewicz (1989) PhD	RO	Roodepoort	Pelite	2.8	403	0.6
C 75	Wronkiewicz (1989) PhD	RO	Roodepoort	Pelite	2.8	365	0.78
AA0096	Wronkiewicz (1989) PhD	RO	Roodepoort	Pelite	2.8	319	1.01
AA0097	Wronkiewicz (1989) PhD	RO	Roodepoort	Pelite	2.8	286	0.78
AA0098	Wronkiewicz (1989) PhD	RO	Roodepoort	Pelite	2.8	338	0.9
AA0099	Wronkiewicz (1989) PhD	RO	Roodepoort	Pelite	2.8	281	0.94
AA0100	Wronkiewicz (1989) PhD	RO	Roodepoort	Pelite	2.8	335	1.02
AA0101	Wronkiewicz (1989) PhD	RO	Roodepoort	Pelite	2.8	325	0.97
MED-13	Wronkiewicz (1989) PhD	PRM	Promise	Pelite	2.9	282	0.38
MED-14	Wronkiewicz (1989) PhD	PRM	Promise	Pelite	2.9	274	0.28
MED-15	Wronkiewicz (1989) PhD	PRM	Promise	Pelite	2.9	238	0.31
MED-10	Wronkiewicz (1989) PhD	PBR	Parktown-Brixton	Pelite	2.96	360	0.53
MED-11	Wronkiewicz (1989) PhD	PBR	Parktown-Brixton	Pelite	2.96	243	0.24
MED-12	Wronkiewicz (1989) PhD	PBR	Parktown-Brixton	Pelite	2.96	459	0.47
C 71	Wronkiewicz (1989) PhD	PBR	Parktown-Brixton	Pelite	2.96	84	0.27
C 72	Wronkiewicz (1989) PhD	PBR	Parktown-Brixton	Pelite	2.96	252	0.49
D 14	Wronkiewicz (1989) PhD	OG	Oragne Grove		3	77	1.19
JWS-8-9	Wronkiewicz (1989) PhD	BOT	Bothaville	Pelite	2.7	323	0.57
JWS-8-10	Wronkiewicz (1989) PhD	BOT	Bothaville	Pelite	2.7	279	0.55
JWS-8-11	Wronkiewicz (1989) PhD	BOT	Bothaville	Pelite	2.7	330	0.45
JWS-8-12	Wronkiewicz (1989) PhD	BOT	Bothaville	Pelite	2.7	130	0.19
C 58	Wronkiewicz (1989) PhD	SIL	Silverton Shale	Shale	2.15	91	0.73
C 86	Wronkiewicz (1989) PhD	SIL	Silverton Shale	Shale	2.15	31	1.13
C 87	Wronkiewicz (1989) PhD	SIL	Silverton Shale	Shale	2.15	30	0.95
C 213	Wronkiewicz (1989) PhD	SIL	Silverton Shale	Shale	2.15	128	0.7
D 70	Wronkiewicz (1989) PhD	SIL	Silverton Shale	Shale	2.15	67	0.58
D 71	Wronkiewicz (1989) PhD	SIL	Silverton Shale	Shale	2.15	33	0.78
D 72	Wronkiewicz (1989) PhD	SIL	Silverton Shale	Shale	2.15	18	0.85
D 73	Wronkiewicz (1989) PhD	SIL	Silverton Shale	Shale	2.15	83	0.76
D 75	Wronkiewicz (1989) PhD	SIL	Silverton Shale	Shale	2.15	44	0.67
D 79	Wronkiewicz (1989) PhD	SIL	Silverton Shale	Shale	2.15	27	0.62
D 80	Wronkiewicz (1989) PhD	SIL	Silverton Shale	Shale	2.15	91	0.64
D 81	Wronkiewicz (1989) PhD	SIL	Silverton Shale	Shale	2.15	63	0.77
D 82	Wronkiewicz (1989) PhD	SIL	Silverton Shale	Shale	2.15	70	0.8
D 83	Wronkiewicz (1989) PhD	SIL	Silverton Shale	Shale	2.15	68	0.71
D 84	Wronkiewicz (1989) PhD	SIL	Silverton Shale	Shale	2.15	61	0.77
D 85	Wronkiewicz (1989) PhD	SIL	Silverton Shale	Shale	2.15	79	0.7
D 86	Wronkiewicz (1989) PhD	SIL	Silverton Shale	Shale	2.15	81	0.66
D 87	Wronkiewicz (1989) PhD	SIL	Silverton Shale	Shale	2.15	87	0.81
D 88	Wronkiewicz (1989) PhD	SIL	Silverton Shale	Shale	2.15	81	0.7
D 95	Wronkiewicz (1989) PhD	SIL	Silverton Shale	Shale	2.15	88	0.6
D 97	Wronkiewicz (1989) PhD	SIL	Silverton Shale	Shale	2.15	84	0.75
D 99	Wronkiewicz (1989) PhD	SIL	Silverton Shale	Shale	2.15	28	0.89
D 113	Wronkiewicz (1989) PhD	SIL	Silverton Shale	Shale	2.15	80	0.75
D 114	Wronkiewicz (1989) PhD	SIL	Silverton Shale	Shale	2.15	71	0.65
CDV1-1	Wronkiewicz (1989) PhD	STR	Strubenkop Shale	Shale	2.2	67	0.51
CDV1-2	Wronkiewicz (1989) PhD	STR	Strubenkop Shale	Shale	2.2	71	1
CDV1-3	Wronkiewicz (1989) PhD	STR	Strubenkop Shale	Shale	2.2	80	0.96
CDV1-4	Wronkiewicz (1989) PhD	STR	Strubenkop Shale	Shale	2.2	114	0.8
CDV1-5	Wronkiewicz (1989) PhD	STR	Strubenkop Shale	Shale	2.2	120	1
C 16	Wronkiewicz (1989) PhD	Th	Timeball Hill	Shale	2.322	70	0.74
C 18	Wronkiewicz (1989) PhD	Th	Timeball Hill	Shale	2.322	30	0.62
C 19	Wronkiewicz (1989) PhD	Th	Timeball Hill	Shale	2.322	67	0.76
C 21	Wronkiewicz (1989) PhD	Th	Timeball Hill	Shale	2.322	59	0.74
C 77	Wronkiewicz (1989) PhD	Th	Timeball Hill	Shale	2.322	54	0.68
C 78	Wronkiewicz (1989) PhD	Th	Timeball Hill	Shale	2.322	52	0.53
C 214	Wronkiewicz (1989) PhD	Th	Timeball Hill	Shale	2.322	46	0.64
D 23	Wronkiewicz (1989) PhD	Th	Timeball Hill	Shale	2.322	70	0.76
D 26	Wronkiewicz (1989) PhD	Th	Timeball Hill	Shale	2.322	25	0.68
D 27	Wronkiewicz (1989) PhD	Th	Timeball Hill	Shale	2.322	43	0.7
D 29	Wronkiewicz (1989) PhD	Th	Timeball Hill	Shale	2.322	18	0.34
D 30	Wronkiewicz (1989) PhD	Th	Timeball Hill	Shale	2.322	61	0.91
D 31	Wronkiewicz (1989) PhD	Th	Timeball Hill	Shale	2.322	30	0.53
D 32	Wronkiewicz (1989) PhD	Th	Timeball Hill	Shale	2.322	77	1.11
D 59	Wronkiewicz (1989) PhD	Th	Timeball Hill	Shale	2.322	54	0.79
D 61	Wronkiewicz (1989) PhD	Th	Timeball Hill	Shale	2.322	68	0.81
D 63	Wronkiewicz (1989) PhD	Th	Timeball Hill	Shale	2.322	37	0.59
D 66	Wronkiewicz (1989) PhD	Th	Timeball Hill	Shale	2.322	36	0.76
D 67	Wronkiewicz (1989) PhD	Th	Timeball Hill	Shale	2.322	60	0.83
D 106	Wronkiewicz (1989) PhD	Th	Timeball Hill	Shale	2.322	80	0.74
D 107	Wronkiewicz (1989) PhD	Th	Timeball Hill	Shale	2.322	47	0.79
MSF1-1	Wronkiewicz (1989) PhD	Th	Timeball Hill	Shale	2.322	27	0.51
MSF1-2	Wronkiewicz (1989) PhD	Th	Timeball Hill	Shale	2.322	47	0.53
MSF1-3	Wronkiewicz (1989) PhD	Th	Timeball Hill	Shale	2.322	59	0.69
MSF1-4	Wronkiewicz (1989) PhD	Th	Timeball Hill	Shale	2.322	85	0.66
MSF2-1	Wronkiewicz (1989) PhD	Th	Timeball Hill	Shale	2.322	47	0.7
MSF2-2	Wronkiewicz (1989) PhD	Th	Timeball Hill	Shale	2.322	55	0.53
MSF2-3	Wronkiewicz (1989) PhD	Th	Timeball Hill	Shale	2.322	68	0.7
MSF2-5	Wronkiewicz (1989) PhD	Th	Timeball Hill	Shale	2.322	66	0.72
MSF2-7	Wronkiewicz (1989) PhD	Th	Timeball Hill	Shale	2.322	43	0.62
MSF2-8	Wronkiewicz (1989) PhD	Th	Timeball Hill	Shale	2.322	40	0.72
MSF2-9	Wronkiewicz (1989) PhD	Th	Timeball Hill	Shale	2.322	59	0.81
WBK-1-1	Wronkiewicz (1989) PhD	Th	Timeball Hill	Shale	2.322	121	0.74
WBK-1-2	Wronkiewicz (1989) PhD	Th	Timeball Hill	Shale	2.322	32	0.48
WBK-1-3	Wronkiewicz (1989) PhD	Th	Timeball Hill	Shale	2.322	56	0.73
WBK-1-4	Wronkiewicz (1989) PhD	Th	Timeball Hill	Shale	2.322	61	0.73
WBK-1-5	Wronkiewicz (1989) PhD	Th	Timeball Hill	Shale	2.322	105	0.67
CDV-1-14	Wronkiewicz (1989) PhD	Th	Timeball Hill	Shale	2.322	47	0.8
CDV-1-16	Wronkiewicz (1989) PhD	Th	Timeball Hill	Shale	2.322	54	0.71
CDV1-17	Wronkiewicz (1989) PhD	Th	Timeball Hill	Shale	2.322	69	0.62
CDV-1-19	Wronkiewicz (1989) PhD	Th	Timeball Hill	Shale	2.322	68	0.78
CDV-1-21	Wronkiewicz (1989) PhD	Th	Timeball Hill	Shale	2.322	73	0.76
CDV-1-22	Wronkiewicz (1989) PhD	Th	Timeball Hill	Shale	2.322	69	0.77
CDV-1-24	Wronkiewicz (1989) PhD	Th	Timeball Hill	Shale	2.322	56	0.71
CDV-1-25	Wronkiewicz (1989) PhD	Th	Timeball Hill	Shale	2.322	62	0.71
CDV-1-27	Wronkiewicz (1989) PhD	Th	Timeball Hill	Shale	2.322	86	0.69
MEE-4	Wronkiewicz (1989) PhD	BR	Black Reef	Pelite	2.6	285	0.95
MEE-6	Wronkiewicz (1989) PhD	BR	Black Reef	Pelite	2.6	264	1
MEE-8	Wronkiewicz (1989) PhD	BR	Black Reef	Pelite	2.6	287	1.16
MEE-9	Wronkiewicz (1989) PhD	BR	Black Reef	Pelite	2.6	1111	0.03
MEE-17	Wronkiewicz (1989) PhD	BR	Black Reef	Pelite	2.6	359	0.98
MEE-18	Wronkiewicz (1989) PhD	BR	Black Reef	Pelite	2.6	139	0.2
MEE-20	Wronkiewicz (1989) PhD	BR	Black Reef	Pelite	2.6	362	0.87
MEE-22	Wronkiewicz (1989) PhD	BR	Black Reef	Pelite	2.6	235	1.09
MEE-25	Wronkiewicz (1989) PhD	BR	Black Reef	Pelite	2.6	294	0.98
MEE-29	Wronkiewicz (1989) PhD	BR	Black Reef	Pelite	2.6	452	1.13
MEE-31	Wronkiewicz (1989) PhD	BR	Black Reef	Pelite	2.6	146	1.21
MEE-35	Wronkiewicz (1989) PhD	BR	Black Reef	Pelite	2.6	314	1
MEE-37	Wronkiewicz (1989) PhD	BR	Black Reef	Pelite	2.6	423	0.83
MEE-38	Wronkiewicz (1989) PhD	BR	Black Reef	Pelite	2.6	234	1.06
MEE-40	Wronkiewicz (1989) PhD	BR	Black Reef	Pelite	2.6	231	1
CDV-1-28	Wronkiewicz (1989) PhD	BR	Black Reef	Pelite	2.6	99	0.82
D 50	Wronkiewicz (1989) PhD	SEL	Selati	Pelite	2.6	139	0.87
D 53	Wronkiewicz (1989) PhD	SEL	Selati	Pelite	2.6	132	0.47
D 56	Wronkiewicz (1989) PhD	SEL	Selati	Pelite	2.6	65	2.42
D 111	Wronkiewicz (1989) PhD	SEL	Selati	Pelite	2.6	502	0.66
C 196	Wronkiewicz (1989) PhD	SEL	Selati	Pelite	2.6	60	0.53
C 197	Wronkiewicz (1989) PhD	SEL	Selati	Pelite	2.6	48	0.46
C 198	Wronkiewicz (1989) PhD	SEL	Selati	Pelite	2.6	47	0.85
C 130	Wronkiewicz (1989) PhD		Soutpansburg	Shale	2	18	0.93
C 168	Wronkiewicz (1989) PhD		Soutpansburg	Shale	2	36	1.54
C 169	Wronkiewicz (1989) PhD		Soutpansburg	Shale	2	36	1.04
C 181	Wronkiewicz (1989) PhD		Soutpansburg	Shale	2	102	1.39
C 90	Wronkiewicz (1989) PhD		Waterberg	Shale	2.051	31	0.75
